# Supplementary material for: Identification and validation of roles of lysyl oxidases in the predictions of prognosis, chemotherapy and immunotherapy in glioma
Source: Front Pharmacol. 2022 Aug 31;13:990461. doi: 10.3389/fphar.2022.990461 (PMC9490755; doi:10.3389/fphar.2022.990461)
Supplement: Supplementary file 11 [file DataSheet1.XLSX]

## Sheet: Table S1
Table S1. Clinical characteristics of glioma patients in CGGA-325, CGGA-693 and TCGA cohorts
Dataset	Total Cases	Application in our study		Gender			Grade					IDH Status			1p/19q Co-deletion			Survival status
				Male	Female		II	III	IV	Unavailable		Mutation	Wild type		Codel	Non-codel		Median survival time	Censored (%)
CGGA-325	309	Training		193	116		98	74	137	0		166	142		62	242		58.8	95 (30.7)
CGGA-693	657	Validation		374	283		172	248	237	0		333	276		137	454		72.2	293 (44.6)
TCGA	665	Validation		383	282		244	260	160	1		417	232		165	486		18.9	408 (61.4)
Total	1631			950	681		514	582	534	1		916	650		364	1182

## Sheet: Table S2
Table S2. Basic information of IMvigor210 and Van Allen 2015 cohorts verifying the predictive roles of LOXs in tumor immunotherapy
Dataset	Total Cases	Application in our study		Gender			Drug Response			Immune phenotype					Survival status
				Male	Female		CR/PR	SD/PD		Excluded	Inflamed	Desert	Unavailable		Median survival time	Censored (%)
IMvigor210	298	Validation		233	65		68	230		113	62	69	54		127	109 (36.6)
Van Allen 2015	39	Validation		25	14		7	32					39		10.8	12 (30.8)
Total	337			258	79		75	262		113	62	69	93

## Sheet: Table S3
Table S3. Survival information for datasets selected in this study
Accession Number	Platform	Number of eligible patients with paired survival information	Survival Data
CGGA-325	Illumina HiSeq 2000 or 2500	309	OS
CGGA-693	Illumina HiSeq	657	OS
TCGA	Illumina HiSeq 2000	665	OS
IMvigor210	Illumina TruSeq	298	OS
Van Allen 2015	Illumina TruSeq	39	OS

## Sheet: Table S4
Table S4. Primer sequences used in our present study
Gene	Sequences (5'-3')	Product size （bp）
LOX	Forward: 5’-ACCACAGGCGATTTGCATGTA -3’	84
	Reverse: 5’-GGCAGTCTATGTCTGCACCA -3’
LOXL1	Forward: 5’-GGCTGCTATGACACCTACAATG-3’	159
	Reverse: 5’-GTAGTGAATGTTGCATCTCACCA-3’
LOXL2	Forward: 5’-GGGTGGAGGTGTACTATGATGG-3’	137
	Reverse: 5’-CTTGCCGTAGGAGGAGCTG-3’
LOXL3	Forward: 5’-TGGAGTTCTATCGTGCCAATGA-3’	129
	Reverse: 5’-CCTGAGGCTTCGACTGTTGT-3’
LOXL4	Forward: 5’-CTGGGCACCACTAAGCTCC-3’	120
	Reverse: 5’-CTCCTGGATAGCAAAGTTGTCAT-3’
GAPDH	Forward: 5’-GGAGCGAGATCCCTCCAAAAT-3’	197
	Reverse: 5’-GGCTGTTGTCATACTTCTCATGG-3’

## Sheet: Table S5
LOX-associated GSEA (HALLMARK and WIKI)							LOXL1-associated GSEA (HALLMARK and WIKI)							LOXL2-associated GSEA (HALLMARK and WIKI)							LOXL3-associated GSEA (HALLMARK and WIKI)							LOXL4-associated GSEA (HALLMARK and WIKI)
HALLMARK							HALLMARK							HALLMARK							HALLMARK							HALLMARK
Description	setSize	ES	NES	pvalue	qvalues		Description	setSize	ES	NES	pvalue	qvalues		Description	setSize	ES	NES	pvalue	qvalues		Description	setSize	ES	NES	pvalue	qvalues		Description	setSize	ES	NES	pvalue	qvalues
HALLMARK_ALLOGRAFT_REJECTION	182	0.690234	2.43994	1e-10	1.2782e-10		HALLMARK_ALLOGRAFT_REJECTION	182	0.700369	2.48832	1e-10	1.12782e-10		HALLMARK_ALLOGRAFT_REJECTION	182	0.690261	2.70613	1e-10	6.81115e-11		HALLMARK_ALLOGRAFT_REJECTION	182	0.712499	2.59628	1e-10	1.21457e-10		HALLMARK_ALLOGRAFT_REJECTION	182	0.682301	2.04224	1e-10	3.35029e-10
HALLMARK_APOPTOSIS	157	0.633312	2.20809	1e-10	1.2782e-10		HALLMARK_APOPTOSIS	157	0.631657	2.22577	1e-10	1.12782e-10		HALLMARK_APOPTOSIS	157	0.658081	2.52663	1e-10	6.81115e-11		HALLMARK_APOPTOSIS	157	0.628647	2.26682	1e-10	1.21457e-10		HALLMARK_COAGULATION	119	0.662136	1.96005	1e-10	3.35029e-10
HALLMARK_COAGULATION	119	0.687378	2.33811	1e-10	1.2782e-10		HALLMARK_COAGULATION	119	0.685854	2.35898	1e-10	1.12782e-10		HALLMARK_COAGULATION	119	0.736184	2.74054	1e-10	6.81115e-11		HALLMARK_COAGULATION	119	0.704069	2.45116	1e-10	1.21457e-10		HALLMARK_COMPLEMENT	195	0.615954	1.84451	1e-10	3.35029e-10
HALLMARK_COMPLEMENT	195	0.614584	2.18145	1e-10	1.2782e-10		HALLMARK_COMPLEMENT	195	0.61304	2.18016	1e-10	1.12782e-10		HALLMARK_COMPLEMENT	195	0.631672	2.48523	1e-10	6.81115e-11		HALLMARK_COMPLEMENT	195	0.628981	2.30667	1e-10	1.21457e-10		HALLMARK_EPITHELIAL_MESENCHYMAL_TRANSITION	194	0.721763	2.16177	1e-10	3.35029e-10
HALLMARK_E2F_TARGETS	194	0.584193	2.07328	1e-10	1.2782e-10		HALLMARK_E2F_TARGETS	194	0.583117	2.07512	1e-10	1.12782e-10		HALLMARK_E2F_TARGETS	194	0.643046	2.53107	1e-10	6.81115e-11		HALLMARK_EPITHELIAL_MESENCHYMAL_TRANSITION	194	0.762981	2.79665	1e-10	1.21457e-10		HALLMARK_INFLAMMATORY_RESPONSE	191	0.677737	2.03007	1e-10	3.35029e-10
HALLMARK_EPITHELIAL_MESENCHYMAL_TRANSITION	194	0.764256	2.71232	1e-10	1.2782e-10		HALLMARK_EPITHELIAL_MESENCHYMAL_TRANSITION	194	0.767009	2.72953	1e-10	1.12782e-10		HALLMARK_EPITHELIAL_MESENCHYMAL_TRANSITION	194	0.798079	3.14128	1e-10	6.81115e-11		HALLMARK_HYPOXIA	184	0.647627	2.36076	1e-10	1.21457e-10		HALLMARK_INTERFERON_GAMMA_RESPONSE	195	0.674053	2.01849	1e-10	3.35029e-10
HALLMARK_G2M_CHECKPOINT	187	0.580488	2.05904	1e-10	1.2782e-10		HALLMARK_G2M_CHECKPOINT	187	0.579819	2.05897	1e-10	1.12782e-10		HALLMARK_ESTROGEN_RESPONSE_LATE	190	0.5395	2.12507	1e-10	6.81115e-11		HALLMARK_IL2_STAT5_SIGNALING	193	0.609151	2.23215	1e-10	1.21457e-10		HALLMARK_TNFA_SIGNALING_VIA_NFKB	195	0.66888	2.003	1e-10	3.35029e-10
HALLMARK_HYPOXIA	184	0.661725	2.34394	1e-10	1.2782e-10		HALLMARK_HYPOXIA	184	0.648479	2.30282	1e-10	1.12782e-10		HALLMARK_G2M_CHECKPOINT	187	0.642197	2.53038	1e-10	6.81115e-11		HALLMARK_IL6_JAK_STAT3_SIGNALING	81	0.76039	2.53331	1e-10	1.21457e-10		HALLMARK_IL2_STAT5_SIGNALING	193	0.579356	1.73504	1.10705e-10	3.35029e-10
HALLMARK_IL2_STAT5_SIGNALING	193	0.57373	2.03496	1e-10	1.2782e-10		HALLMARK_IL2_STAT5_SIGNALING	193	0.567215	2.01857	1e-10	1.12782e-10		HALLMARK_GLYCOLYSIS	189	0.592941	2.33731	1e-10	6.81115e-11		HALLMARK_INFLAMMATORY_RESPONSE	191	0.681946	2.49968	1e-10	1.21457e-10		HALLMARK_IL6_JAK_STAT3_SIGNALING	81	0.692593	1.99404	1.63277e-10	4.39225e-10
HALLMARK_IL6_JAK_STAT3_SIGNALING	81	0.727573	2.36963	1e-10	1.2782e-10		HALLMARK_IL6_JAK_STAT3_SIGNALING	81	0.730201	2.39054	1e-10	1.12782e-10		HALLMARK_HYPOXIA	184	0.694276	2.7285	1e-10	6.81115e-11		HALLMARK_INTERFERON_ALPHA_RESPONSE	95	0.677369	2.2842	1e-10	1.21457e-10		HALLMARK_APOPTOSIS	157	0.591693	1.75891	1.01221e-09	2.4506e-09
HALLMARK_INFLAMMATORY_RESPONSE	191	0.659064	2.33692	1e-10	1.2782e-10		HALLMARK_INFLAMMATORY_RESPONSE	191	0.657684	2.33823	1e-10	1.12782e-10		HALLMARK_IL2_STAT5_SIGNALING	193	0.607312	2.39251	1e-10	6.81115e-11		HALLMARK_INTERFERON_GAMMA_RESPONSE	195	0.723611	2.65371	1e-10	1.21457e-10		HALLMARK_HYPOXIA	184	0.572524	1.71486	1.16926e-09	2.5735e-09
HALLMARK_INTERFERON_GAMMA_RESPONSE	195	0.663	2.3533	1e-10	1.2782e-10		HALLMARK_INTERFERON_GAMMA_RESPONSE	195	0.677738	2.41025	1e-10	1.12782e-10		HALLMARK_IL6_JAK_STAT3_SIGNALING	81	0.753351	2.61167	1e-10	6.81115e-11		HALLMARK_KRAS_SIGNALING_UP	187	0.575811	2.10566	1e-10	1.21457e-10		HALLMARK_KRAS_SIGNALING_UP	187	0.558381	1.67408	1.0785e-08	2.17591e-08
HALLMARK_KRAS_SIGNALING_UP	187	0.563949	2.00037	1e-10	1.2782e-10		HALLMARK_KRAS_SIGNALING_UP	187	0.560549	1.99054	1e-10	1.12782e-10		HALLMARK_INFLAMMATORY_RESPONSE	191	0.673056	2.65184	1e-10	6.81115e-11		HALLMARK_TNFA_SIGNALING_VIA_NFKB	195	0.724726	2.6578	1e-10	1.21457e-10		HALLMARK_INTERFERON_ALPHA_RESPONSE	95	0.644326	1.87627	1.38084e-08	2.5716e-08
HALLMARK_TNFA_SIGNALING_VIA_NFKB	195	0.712686	2.52966	1e-10	1.2782e-10		HALLMARK_TNFA_SIGNALING_VIA_NFKB	195	0.707518	2.51615	1e-10	1.12782e-10		HALLMARK_INTERFERON_GAMMA_RESPONSE	195	0.714666	2.81176	1e-10	6.81115e-11		HALLMARK_GLYCOLYSIS	189	0.543214	1.99077	2.0618e-10	2.32534e-10		HALLMARK_ANGIOGENESIS	33	0.760988	1.98341	1.90437e-07	3.29327e-07
HALLMARK_GLYCOLYSIS	189	0.55527	1.96901	1.29465e-10	1.54449e-10		HALLMARK_GLYCOLYSIS	189	0.555431	1.97373	2.30299e-10	2.4242e-10		HALLMARK_KRAS_SIGNALING_UP	187	0.571449	2.25162	1e-10	6.81115e-11		HALLMARK_G2M_CHECKPOINT	187	0.530793	1.94103	1.83529e-09	1.93188e-09		HALLMARK_ESTROGEN_RESPONSE_LATE	190	0.522814	1.56597	2.32395e-06	3.75093e-06
HALLMARK_ESTROGEN_RESPONSE_LATE	190	0.535668	1.89955	1.09762e-08	1.2276e-08		HALLMARK_ANGIOGENESIS	33	0.795207	2.25855	6.04339e-09	5.96387e-09		HALLMARK_MTORC1_SIGNALING	195	0.536788	2.11193	1e-10	6.81115e-11		HALLMARK_ANGIOGENESIS	33	0.783726	2.2785	3.75402e-09	3.70463e-09		HALLMARK_MYOGENESIS	188	0.508781	1.52584	3.11502e-05	4.71351e-05
HALLMARK_ANGIOGENESIS	33	0.771728	2.19243	1.88185e-08	1.9809e-08		HALLMARK_ESTROGEN_RESPONSE_LATE	190	0.530253	1.88327	1.57615e-08	1.46392e-08		HALLMARK_TNFA_SIGNALING_VIA_NFKB	195	0.742238	2.92024	1e-10	6.81115e-11		HALLMARK_E2F_TARGETS	194	0.522486	1.91513	8.48602e-09	7.88175e-09		HALLMARK_GLYCOLYSIS	189	0.500059	1.49888	6.83165e-05	9.72928e-05
HALLMARK_UV_RESPONSE_DN	137	0.546037	1.88828	2.2977e-07	2.28426e-07		HALLMARK_INTERFERON_ALPHA_RESPONSE	95	0.607406	2.02139	6.08798e-08	5.34033e-08		HALLMARK_P53_PATHWAY	190	0.533181	2.10018	1.10034e-10	7.07822e-11		HALLMARK_P53_PATHWAY	190	0.483007	1.76886	5.61795e-07	4.92803e-07		HALLMARK_P53_PATHWAY	190	0.486473	1.45712	0.000180428	0.000242681
HALLMARK_P53_PATHWAY	190	0.512876	1.81873	3.29078e-07	3.09935e-07		HALLMARK_P53_PATHWAY	190	0.5121	1.81879	1.68028e-07	1.39636e-07		HALLMARK_ANGIOGENESIS	33	0.815229	2.39645	1.27184e-10	7.75081e-11		HALLMARK_ESTROGEN_RESPONSE_LATE	190	0.481129	1.76198	7.90163e-07	6.56645e-07		HALLMARK_APICAL_JUNCTION	188	0.482419	1.44678	0.000334935	0.000426787
HALLMARK_INTERFERON_ALPHA_RESPONSE	95	0.582582	1.92159	8.53233e-07	7.63419e-07		HALLMARK_UV_RESPONSE_DN	137	0.526378	1.83007	1.70738e-06	1.34793e-06		HALLMARK_INTERFERON_ALPHA_RESPONSE	95	0.629601	2.25661	4.1657e-10	2.41172e-10		HALLMARK_UV_RESPONSE_DN	137	0.511616	1.8161	3.95089e-06	3.11913e-06		HALLMARK_UV_RESPONSE_DN	137	0.500001	1.48571	0.000450658	0.000545533
HALLMARK_MYOGENESIS	188	0.482504	1.70989	3.38555e-06	2.88493e-06		HALLMARK_MYOGENESIS	188	0.491153	1.74593	3.42475e-06	2.575e-06		HALLMARK_MYC_TARGETS_V1	192	0.517777	2.04004	1.68112e-09	9.26934e-10		HALLMARK_MTORC1_SIGNALING	195	0.462499	1.69613	1.43082e-05	1.0758e-05		HALLMARK_E2F_TARGETS	194	0.448769	1.34412	0.00264537	0.00304981
HALLMARK_APICAL_JUNCTION	188	0.480206	1.70174	4.21236e-06	3.42632e-06		HALLMARK_APICAL_JUNCTION	188	0.476522	1.69393	1.60363e-05	1.15093e-05		HALLMARK_UV_RESPONSE_DN	137	0.544878	2.05198	1.29291e-08	6.80477e-09		HALLMARK_KRAS_SIGNALING_DN	159	-0.356982	-1.57873	0.000159531	0.000110931		HALLMARK_XENOBIOTIC_METABOLISM	181	0.45549	1.36297	0.0054656	0.00601477
HALLMARK_MTORC1_SIGNALING	195	0.476555	1.69152	7.75079e-06	6.03036e-06		HALLMARK_MTORC1_SIGNALING	195	0.472621	1.68079	1.72133e-05	1.18169e-05		HALLMARK_APICAL_JUNCTION	188	0.494401	1.95173	1.09683e-07	5.52178e-08		HALLMARK_MYC_TARGETS_V1	192	0.439859	1.61007	0.00016159	0.000110931		HALLMARK_ESTROGEN_RESPONSE_EARLY	191	0.430648	1.28995	0.0139883	0.0147245
HALLMARK_MYC_TARGETS_V1	192	0.462885	1.64324	3.23458e-05	2.41175e-05		HALLMARK_MYC_TARGETS_V1	192	0.454697	1.61807	7.761e-05	5.10592e-05		HALLMARK_MYOGENESIS	188	0.493971	1.95002	1.15066e-07	5.55141e-08		HALLMARK_APICAL_JUNCTION	188	0.421126	1.54195	0.000534397	0.000351577		HALLMARK_G2M_CHECKPOINT	187	0.427637	1.2821	0.025974	0.0262019
HALLMARK_ESTROGEN_RESPONSE_EARLY	191	0.414764	1.47068	0.00133262	0.000953878		HALLMARK_XENOBIOTIC_METABOLISM	181	0.412068	1.46197	0.00314819	0.00198833		HALLMARK_MITOTIC_SPINDLE	197	0.461176	1.81928	1.54013e-06	7.13325e-07		HALLMARK_TGF_BETA_SIGNALING	54	0.548023	1.7173	0.000739736	0.000467201		HALLMARK_KRAS_SIGNALING_DN	159	0.429996	1.27807	0.033033	0.0300743
HALLMARK_XENOBIOTIC_METABOLISM	181	0.414544	1.46351	0.00360985	0.00248451		HALLMARK_ESTROGEN_RESPONSE_EARLY	191	0.410314	1.45877	0.00419196	0.00254573		HALLMARK_UNFOLDED_PROTEIN_RESPONSE	106	0.508541	1.854	1.12418e-05	5.00645e-06		HALLMARK_XENOBIOTIC_METABOLISM	181	0.410346	1.49407	0.00124102	0.000753656		HALLMARK_UV_RESPONSE_UP	154	0.42644	1.2684	0.033033	0.0300743
HALLMARK_MITOTIC_SPINDLE	197	0.402003	1.42714	0.00461351	0.00305769		HALLMARK_UV_RESPONSE_UP	154	0.41778	1.46835	0.00504452	0.00295001		HALLMARK_DNA_REPAIR	147	0.454267	1.73494	6.05215e-05	2.59546e-05		HALLMARK_MYOGENESIS	188	0.405604	1.48512	0.001685	0.000985379		HALLMARK_APICAL_SURFACE	41	0.538354	1.44458	0.0335394	0.0300743
HALLMARK_UV_RESPONSE_UP	154	0.412242	1.43605	0.00755434	0.00482796		HALLMARK_DNA_REPAIR	147	0.42851	1.50284	0.00543013	0.0030621		HALLMARK_XENOBIOTIC_METABOLISM	181	0.42233	1.65318	0.000210807	8.71759e-05		HALLMARK_UNFOLDED_PROTEIN_RESPONSE	106	0.438009	1.50515	0.00419788	0.00236723		HALLMARK_UV_RESPONSE_UP	154	0.412242	1.43605	0.00755434	0.00482796
HALLMARK_TGF_BETA_SIGNALING	54	0.497506	1.53094	0.00943875	0.00574317		HALLMARK_UNFOLDED_PROTEIN_RESPONSE	106	0.448871	1.51762	0.00742719	0.00404384		HALLMARK_PI3K_AKT_MTOR_SIGNALING	101	0.487924	1.76967	0.000252707	0.000100899		HALLMARK_DNA_REPAIR	147	0.406215	1.4564	0.00797528	0.00434226		HALLMARK_TGF_BETA_SIGNALING	54	0.497506	1.53094	0.00943875	0.00574317
HALLMARK_PI3K_AKT_MTOR_SIGNALING	101	0.444	1.48025	0.00962826	0.00574317		HALLMARK_PI3K_AKT_MTOR_SIGNALING	101	0.432019	1.45198	0.0092774	0.00488284		HALLMARK_ESTROGEN_RESPONSE_EARLY	191	0.403864	1.59123	0.000551031	0.000212679		HALLMARK_ESTROGEN_RESPONSE_EARLY	191	0.382707	1.40281	0.00854222	0.00449591		HALLMARK_PI3K_AKT_MTOR_SIGNALING	101	0.444	1.48025	0.00962826	0.00574317
HALLMARK_DNA_REPAIR	147	0.410858	1.42608	0.0103205	0.00595753		HALLMARK_MITOTIC_SPINDLE	197	0.388487	1.38366	0.01206	0.00614263		HALLMARK_TGF_BETA_SIGNALING	54	0.537249	1.74225	0.00122468	0.000457437		HALLMARK_PANCREAS_BETA_CELLS	32	-0.492261	-1.65982	0.0156317	0.00796183		HALLMARK_DNA_REPAIR	147	0.410858	1.42608	0.0103205	0.00595753
HALLMARK_ANDROGEN_RESPONSE	94	0.441548	1.4565	0.0109124	0.00610232		HALLMARK_ANDROGEN_RESPONSE	94	0.415582	1.38372	0.0278419	0.0137378		HALLMARK_UV_RESPONSE_UP	154	0.410966	1.58136	0.00175433	0.000634791		HALLMARK_ANDROGEN_RESPONSE	94	0.413557	1.39164	0.0208667	0.0102961		HALLMARK_ANDROGEN_RESPONSE	94	0.441548	1.4565	0.0109124	0.00610232
HALLMARK_UNFOLDED_PROTEIN_RESPONSE	106	0.431594	1.44943	0.0125769	0.00682001		HALLMARK_REACTIVE_OXYGEN_SPECIES_PATHWAY	46	0.47073	1.40743	0.039555	0.0189258		HALLMARK_ANDROGEN_RESPONSE	94	0.457784	1.64136	0.00186351	0.000651167		HALLMARK_CHOLESTEROL_HOMEOSTASIS	72	0.436228	1.42818	0.0302922	0.0144939		HALLMARK_UNFOLDED_PROTEIN_RESPONSE	106	0.431594	1.44943	0.0125769	0.00682001
WIKI							HALLMARK_TGF_BETA_SIGNALING	54	0.469927	1.44999	0.0408448	0.0189682		HALLMARK_REACTIVE_OXYGEN_SPECIES_PATHWAY	46	0.532889	1.67462	0.00195391	0.000651167		HALLMARK_PI3K_AKT_MTOR_SIGNALING	101	0.400466	1.36116	0.0363423	0.0168772		WIKI
Description	setSize	ES	NES	pvalue	qvalues		HALLMARK_CHOLESTEROL_HOMEOSTASIS	72	0.430133	1.38756	0.044289	0.01998		HALLMARK_MYC_TARGETS_V2	58	0.513917	1.6719	0.0019683	0.000651167		HALLMARK_REACTIVE_OXYGEN_SPECIES_PATHWAY	46	0.460071	1.41499	0.0434227	0.0195892		Description	setSize	ES	NES	pvalue	qvalues
WP_ALLOGRAFT_REJECTION	78	0.729724	2.34954	1e-10	2.61404e-09		WIKI							HALLMARK_PROTEIN_SECRETION	95	0.422185	1.51319	0.00607107	0.00195268		WIKI							WP_ALLOGRAFT_REJECTION	78	0.718299	2.05839	1e-10	7.49474e-09
WP_BURN_WOUND_HEALING	96	0.758039	2.50853	1e-10	2.61404e-09		Description	setSize	ES	NES	pvalue	qvalues		HALLMARK_ADIPOGENESIS	187	0.354192	1.39559	0.0112785	0.00352953		Description	setSize	ES	NES	pvalue	qvalues		WP_BURN_WOUND_HEALING	96	0.697885	2.03473	1e-10	7.49474e-09
WP_COMPLEMENT_SYSTEM	79	0.685303	2.21001	1e-10	2.61404e-09		WP_ALLOGRAFT_REJECTION	78	0.736033	2.40114	1e-10	3.23435e-09		HALLMARK_CHOLESTEROL_HOMEOSTASIS	72	0.443849	1.50801	0.0117707	0.00358663		WP_ALLOGRAFT_REJECTION	78	0.748365	2.47005	1e-10	1.98026e-09		WP_IL18_SIGNALING_PATHWAY	254	0.564656	1.6967	1e-10	7.49474e-09
WP_FOCAL_ADHESION	191	0.569266	2.00782	1e-10	2.61404e-09		WP_BURN_WOUND_HEALING	96	0.733086	2.44494	1e-10	3.23435e-09		HALLMARK_KRAS_SIGNALING_DN	159	-0.297065	-1.30242	0.0428718	0.0127285		WP_BURN_WOUND_HEALING	96	0.746912	2.53335	1e-10	1.98026e-09		WP_NETWORK_MAP_OF_SARSCOV2_SIGNALING_PATHWAY	192	0.675737	2.01548	1e-10	7.49474e-09
WP_FOCAL_ADHESION_PI3KAKTMTORSIGNALING_PATHWAY	281	0.538201	1.93247	1e-10	2.61404e-09		WP_FOCAL_ADHESION_PI3KAKTMTORSIGNALING_PATHWAY	281	0.51653	1.89552	1e-10	3.23435e-09		WIKI							WP_COMPLEMENT_SYSTEM	79	0.670699	2.20946	1e-10	1.98026e-09		WP_OVERVIEW_OF_PROINFLAMMATORY_AND_PROFIBROTIC_MEDIATORS	77	0.754662	2.15925	1e-10	7.49474e-09
WP_IL18_SIGNALING_PATHWAY	254	0.574647	2.05757	1e-10	2.61404e-09		WP_IL18_SIGNALING_PATHWAY	254	0.576278	2.10063	1e-10	3.23435e-09		Description	setSize	ES	NES	pvalue	qvalues		WP_EBOLA_VIRUS_INFECTION_IN_HOST	123	0.628705	2.19951	1e-10	1.98026e-09		WP_COMPLEMENT_SYSTEM	79	0.691674	1.98306	1.57107e-10	9.81227e-09
WP_MALIGNANT_PLEURAL_MESOTHELIOMA	413	0.504224	1.83267	1e-10	2.61404e-09		WP_MALIGNANT_PLEURAL_MESOTHELIOMA	413	0.472195	1.76263	1e-10	3.23435e-09		WP_ALLOGRAFT_REJECTION	78	0.729655	2.55115	1e-10	1.54971e-09		WP_FOCAL_ADHESION_PI3KAKTMTORSIGNALING_PATHWAY	281	0.518094	1.94856	1e-10	1.98026e-09		WP_SYNAPTIC_VESICLE_PATHWAY	51	-0.656546	-2.71049	4.30296e-10	2.30354e-08
WP_NETWORK_MAP_OF_SARSCOV2_SIGNALING_PATHWAY	192	0.695581	2.45615	1e-10	2.61404e-09		WP_NETWORK_MAP_OF_SARSCOV2_SIGNALING_PATHWAY	192	0.708252	2.53876	1e-10	3.23435e-09		WP_BURN_WOUND_HEALING	96	0.768826	2.78724	1e-10	1.54971e-09		WP_FRAGILE_X_SYNDROME	119	-0.565566	-2.42109	1e-10	1.98026e-09		WP_NUCLEAR_RECEPTORS_METAPATHWAY	271	0.527106	1.58481	2.7977e-09	1.3105e-07
WP_OVERVIEW_OF_PROINFLAMMATORY_AND_PROFIBROTIC_MEDIATORS	77	0.758324	2.43415	1e-10	2.61404e-09		WP_OVERVIEW_OF_PROINFLAMMATORY_AND_PROFIBROTIC_MEDIATORS	77	0.773691	2.51951	1e-10	3.23435e-09		WP_COMPLEMENT_SYSTEM	79	0.709507	2.48626	1e-10	1.54971e-09		WP_GABA_RECEPTOR_SIGNALING	30	-0.823606	-2.77136	1e-10	1.98026e-09		WP_TYROBP_CAUSAL_NETWORK_IN_MICROGLIA	60	0.703635	1.96665	4.84798e-09	2.01857e-07
WP_PI3KAKT_SIGNALING_PATHWAY	299	0.534296	1.92122	1e-10	2.61404e-09		WP_PI3KAKT_SIGNALING_PATHWAY	299	0.50656	1.86543	1e-10	3.23435e-09		WP_EBOLA_VIRUS_INFECTION_IN_HOST	123	0.621917	2.31492	1e-10	1.54971e-09		WP_IL18_SIGNALING_PATHWAY	254	0.570874	2.13102	1e-10	1.98026e-09		WP_VITAMIN_D_RECEPTOR_PATHWAY	147	0.583088	1.72797	1.12285e-08	3.86944e-07
WP_SYNAPTIC_VESICLE_PATHWAY	51	-0.705092	-2.74314	1e-10	2.61404e-09		WP_TYROBP_CAUSAL_NETWORK_IN_MICROGLIA	60	0.759082	2.396	1e-10	3.23435e-09		WP_FOCAL_ADHESION	191	0.581174	2.2792	1e-10	1.54971e-09		WP_MALIGNANT_PLEURAL_MESOTHELIOMA	413	0.466953	1.79643	1e-10	1.98026e-09		WP_EBOLA_VIRUS_INFECTION_IN_HOST	123	0.605561	1.78332	1.13583e-08	3.86944e-07
WP_TYROBP_CAUSAL_NETWORK_IN_MICROGLIA	60	0.748514	2.33974	1e-10	2.61404e-09		WP_SYNAPTIC_VESICLE_PATHWAY	51	-0.695921	-2.6142	1.00025e-10	3.23435e-09		WP_FOCAL_ADHESION_PI3KAKTMTORSIGNALING_PATHWAY	281	0.53277	2.17225	1e-10	1.54971e-09		WP_MEASLES_VIRUS_INFECTION	115	0.623272	2.16253	1e-10	1.98026e-09		WP_PI3KAKT_SIGNALING_PATHWAY	299	0.515111	1.55309	1.29807e-08	4.05362e-07
WP_EBOLA_VIRUS_INFECTION_IN_HOST	123	0.60162	2.05248	7.99999e-10	1.93036e-08		WP_COMPLEMENT_SYSTEM	79	0.679726	2.22347	1.09382e-10	3.23435e-09		WP_IL18_SIGNALING_PATHWAY	254	0.595867	2.41484	1e-10	1.54971e-09		WP_MICROGLIA_PATHOGEN_PHAGOCYTOSIS_PATHWAY	39	0.809298	2.3805	1e-10	1.98026e-09		WP_MIRNA_TARGETS_IN_ECM_AND_MEMBRANE_RECEPTORS	22	0.843429	2.09014	6.42318e-08	1.85154e-06
WP_VEGFAVEGFR2_SIGNALING_PATHWAY	412	0.464386	1.68721	1.62934e-09	3.6507e-08		WP_VEGFAVEGFR2_SIGNALING_PATHWAY	412	0.463826	1.73107	2.20549e-10	5.97803e-09		WP_LUNG_FIBROSIS	53	0.738042	2.46959	1e-10	1.54971e-09		WP_NETWORK_MAP_OF_SARSCOV2_SIGNALING_PATHWAY	192	0.715262	2.60173	1e-10	1.98026e-09		WP_INFLAMMATORY_RESPONSE_PATHWAY	26	0.811001	2.05613	7.46393e-08	1.99786e-06
WP_MIRNA_TARGETS_IN_ECM_AND_MEMBRANE_RECEPTORS	22	0.866762	2.24911	2.69591e-09	5.63777e-08		WP_EBOLA_VIRUS_INFECTION_IN_HOST	123	0.606814	2.10058	2.75683e-10	6.89765e-09		WP_MALIGNANT_PLEURAL_MESOTHELIOMA	413	0.514526	2.1703	1e-10	1.54971e-09		WP_OVERVIEW_OF_PROINFLAMMATORY_AND_PROFIBROTIC_MEDIATORS	77	0.759664	2.50005	1e-10	1.98026e-09		WP_COMPLEMENT_AND_COAGULATION_CASCADES	50	0.698223	1.91918	9.41776e-08	2.35279e-06
WP_MATRIX_METALLOPROTEINASES	27	0.831009	2.25192	3.16702e-09	6.20903e-08		WP_MIRNA_TARGETS_IN_ECM_AND_MEMBRANE_RECEPTORS	22	0.86566	2.27057	7.61828e-10	1.76996e-08		WP_MATRIX_METALLOPROTEINASES	27	0.876604	2.4928	1e-10	1.54971e-09		WP_PI3KAKT_SIGNALING_PATHWAY	299	0.521115	1.97053	1e-10	1.98026e-09		WP_FOCAL_ADHESION	191	0.541929	1.61588	1.23425e-07	2.89074e-06
WP_SPINAL_CORD_INJURY	109	0.612511	2.05772	3.89336e-09	7.18402e-08		WP_FOCAL_ADHESION	191	0.539372	1.93298	1.51063e-09	3.27568e-08		WP_NETWORK_MAP_OF_SARSCOV2_SIGNALING_PATHWAY	192	0.709054	2.7832	1e-10	1.54971e-09		WP_SYNAPTIC_VESICLE_PATHWAY	51	-0.789911	-2.91919	1e-10	1.98026e-09		WP_MALIGNANT_PLEURAL_MESOTHELIOMA	413	0.467856	1.42493	4.64032e-07	9.73836e-06
WP_TYPE_I_COLLAGEN_SYNTHESIS_IN_THE_CONTEXT_OF_OSTEOGENESIS_IMPERFECTA	28	0.81225	2.22764	1.00541e-08	1.75212e-07		WP_SPINAL_CORD_INJURY	109	0.608533	2.0723	3.28678e-09	6.68168e-08		WP_OVERVIEW_OF_PROINFLAMMATORY_AND_PROFIBROTIC_MEDIATORS	77	0.788401	2.75092	1e-10	1.54971e-09		WP_TYROBP_CAUSAL_NETWORK_IN_MICROGLIA	60	0.825681	2.61678	1e-10	1.98026e-09		WP_FOCAL_ADHESION_PI3KAKTMTORSIGNALING_PATHWAY	281	0.498189	1.4997	4.89575e-07	9.73836e-06
WP_NUCLEAR_RECEPTORS_METAPATHWAY	271	0.49062	1.75944	1.19274e-08	1.96918e-07		WP_LUNG_FIBROSIS	53	0.70455	2.18072	4.50376e-09	8.6171e-08		WP_PI3KAKT_SIGNALING_PATHWAY	299	0.545072	2.22968	1e-10	1.54971e-09		WP_FOCAL_ADHESION	191	0.546129	1.98763	1.23389e-10	2.29969e-09		WP_LUNG_FIBROSIS	53	0.681863	1.88512	4.93757e-07	9.73836e-06
WP_VITAMIN_D_RECEPTOR_PATHWAY	147	0.555209	1.92473	2.08494e-08	3.2557e-07		WP_VITAMIN_B12_METABOLISM	42	0.745335	2.24836	6.60507e-09	1.19355e-07		WP_SPINAL_CORD_INJURY	109	0.627066	2.30375	1e-10	1.54971e-09		WP_MIRNA_TARGETS_IN_ECM_AND_MEMBRANE_RECEPTORS	22	0.871255	2.27288	6.66681e-10	1.12307e-08		WP_GABA_RECEPTOR_SIGNALING	30	-0.676053	-2.50391	6.01908e-07	1.12779e-05
WP_INFLAMMATORY_RESPONSE_PATHWAY	26	0.825011	2.22438	2.17957e-08	3.2557e-07		WP_MATRIX_METALLOPROTEINASES	27	0.822768	2.27664	8.75233e-09	1.49832e-07		WP_SYNAPTIC_VESICLE_PATHWAY	51	-0.74315	-2.75963	1e-10	1.54971e-09		WP_DISRUPTION_OF_POSTSYNAPTIC_SIGNALING_BY_CNV	33	-0.781279	-2.66219	6.73468e-10	1.12307e-08		WP_RETT_SYNDROME_CAUSING_GENES	48	-0.580484	-2.31125	6.44862e-07	1.15073e-05
WP_LUNG_FIBROSIS	53	0.704395	2.16329	2.56783e-08	3.6613e-07		WP_INFLAMMATORY_RESPONSE_PATHWAY	26	0.819398	2.2407	1.59194e-08	2.589e-07		WP_TYROBP_CAUSAL_NETWORK_IN_MICROGLIA	60	0.75575	2.57674	1e-10	1.54971e-09		WP_SARSCOV2_INNATE_IMMUNITY_EVASION_AND_CELLSPECIFIC_IMMUNE_RESPONSE	62	0.699329	2.22574	1.85515e-09	2.93895e-08		WP_PROSTAGLANDIN_SIGNALING	28	0.770614	1.96245	1.0936e-06	1.86279e-05
WP_DISRUPTION_OF_POSTSYNAPTIC_SIGNALING_BY_CNV	33	-0.718483	-2.53742	4.27846e-08	5.83516e-07		WP_SELENIUM_MICRONUTRIENT_NETWORK	62	0.671734	2.13026	2.65193e-08	3.97511e-07		WP_VEGFAVEGFR2_SIGNALING_PATHWAY	412	0.489195	2.06215	1e-10	1.54971e-09		WP_VITAMIN_D_RECEPTOR_PATHWAY	147	0.562578	1.99235	2.26286e-09	3.41414e-08		WP_DISRUPTION_OF_POSTSYNAPTIC_SIGNALING_BY_CNV	33	-0.641412	-2.32969	1.4886e-06	2.42536e-05
WP_SELENIUM_MICRONUTRIENT_NETWORK	62	0.672002	2.10412	4.60658e-08	6.02088e-07		WP_VITAMIN_D_RECEPTOR_PATHWAY	147	0.548677	1.92766	2.68867e-08	3.97511e-07		WP_VITAMIN_D_RECEPTOR_PATHWAY	147	0.584155	2.21354	1e-10	1.54971e-09		WP_VITAMIN_B12_METABOLISM	42	0.747514	2.23224	3.1964e-09	4.60343e-08		WP_MICROGLIA_PATHOGEN_PHAGOCYTOSIS_PATHWAY	39	0.7064	1.90557	1.92906e-06	3.01203e-05
WP_GABA_RECEPTOR_SIGNALING	30	-0.742678	-2.60314	8.87181e-08	1.11318e-06		WP_COMPLEMENT_AND_COAGULATION_CASCADES	50	0.695116	2.13775	5.96614e-08	8.43724e-07		WP_NRP1TRIGGERED_SIGNALING_PATHWAYS_IN_PANCREATIC_CANCER	52	0.734417	2.44258	1.87286e-10	2.74962e-09		WP_CALCIUM_REGULATION_IN_CARDIAC_CELLS	147	-0.478679	-2.11455	4.66652e-09	6.42848e-08		WP_GLUCOCORTICOID_RECEPTOR_PATHWAY	65	0.63743	1.79276	3.6063e-06	5.40566e-05
WP_COMPLEMENT_AND_COAGULATION_CASCADES	50	0.709715	2.15156	1.38537e-07	1.67142e-06		WP_TYPE_I_COLLAGEN_SYNTHESIS_IN_THE_CONTEXT_OF_OSTEOGENESIS_IMPERFECTA	28	0.791114	2.19401	8.27616e-08	1.12164e-06		WP_SARSCOV2_INNATE_IMMUNITY_EVASION_AND_CELLSPECIFIC_IMMUNE_RESPONSE	62	0.695569	2.37712	2.02451e-10	2.82366e-09		WP_VEGFAVEGFR2_SIGNALING_PATHWAY	412	0.446507	1.7181	6.67611e-09	8.81364e-08		WP_SELENIUM_MICRONUTRIENT_NETWORK	62	0.641066	1.79397	4.42837e-06	6.3826e-05
WP_VITAMIN_B12_METABOLISM	42	0.723511	2.13338	1.49403e-07	1.73575e-06		WP_GABA_RECEPTOR_SIGNALING	30	-0.732452	-2.45443	1.03057e-07	1.34082e-06		WP_MEASLES_VIRUS_INFECTION	115	0.601162	2.23167	2.24874e-10	2.98705e-09		WP_SPINAL_CORD_INJURY	109	0.593429	2.04948	8.09e-09	1.0253e-07		WP_GPCRS_CLASS_A_RHODOPSINLIKE	189	0.517977	1.544	5.36281e-06	7.44312e-05
WP_CELL_CYCLE	118	0.57404	1.95487	1.76387e-07	1.89563e-06		WP_PROSTAGLANDIN_SIGNALING	28	0.784576	2.17588	1.63497e-07	2.04537e-06		WP_COMPLEMENT_AND_COAGULATION_CASCADES	50	0.747251	2.45564	3.43184e-10	4.35137e-09		WP_COMPLEMENT_AND_COAGULATION_CASCADES	50	0.707545	2.17581	1.12174e-08	1.36698e-07		WP_MATRIX_METALLOPROTEINASES	27	0.759334	1.92741	5.78615e-06	7.74387e-05
WP_FRAGILE_X_SYNDROME	119	-0.463935	-2.06257	1.79766e-07	1.89563e-06		WP_FRAGILE_X_SYNDROME	119	-0.462799	-2.03137	1.9555e-07	2.35575e-06		WP_CELL_CYCLE	118	0.599143	2.22053	4.22168e-10	5.12012e-09		WP_NRP1TRIGGERED_SIGNALING_PATHWAYS_IN_PANCREATIC_CANCER	52	0.686482	2.12684	1.32585e-08	1.55587e-07		WP_VITAMIN_B12_METABOLISM	42	0.690047	1.8699	7.81765e-06	0.000101019
WP_GLUCOCORTICOID_RECEPTOR_PATHWAY	65	0.65309	2.05704	1.81293e-07	1.89563e-06		WP_FOLATE_METABOLISM	56	0.659943	2.06563	2.043e-07	2.37326e-06		WP_MIRNA_TARGETS_IN_ECM_AND_MEMBRANE_RECEPTORS	22	0.868595	2.33424	6.36579e-10	7.39883e-09		WP_TCELL_RECEPTOR_TCR_SIGNALING_PATHWAY	86	0.620816	2.07431	2.04576e-08	2.3025e-07		WP_SARSCOV2_INNATE_IMMUNITY_EVASION_AND_CELLSPECIFIC_IMMUNE_RESPONSE	62	0.634675	1.77608	8.17688e-06	0.000102139
WP_EPITHELIAL_TO_MESENCHYMAL_TRANSITION_IN_COLORECTAL_CANCER	148	0.541949	1.88004	1.98215e-07	2.0057e-06		WP_GLUCOCORTICOID_RECEPTOR_PATHWAY	65	0.640428	2.04392	2.33721e-07	2.62141e-06		WP_SELENIUM_MICRONUTRIENT_NETWORK	62	0.682075	2.33101	9.57023e-10	1.06784e-08		WP_INTERACTIONS_BETWEEN_IMMUNE_CELLS_AND_MICRORNAS_IN_TUMOR_MICROENVIRONMENT	27	0.808173	2.23566	2.10744e-08	2.3025e-07		WP_SELECTIVE_EXPRESSION_OF_CHEMOKINE_RECEPTORS_DURING_TCELL_POLARIZATION	24	0.765768	1.91324	1.13484e-05	0.000137183
WP_PROSTAGLANDIN_SIGNALING	28	0.781009	2.14196	2.45421e-07	2.40577e-06		WP_NUCLEAR_RECEPTORS_METAPATHWAY	271	0.468314	1.71387	2.62858e-07	2.84993e-06		WP_PROSTAGLANDIN_SIGNALING	28	0.824766	2.37717	1.13467e-09	1.21735e-08		WP_INFLAMMATORY_RESPONSE_PATHWAY	26	0.810919	2.21202	4.93189e-08	5.20877e-07		WP_TCELL_RECEPTOR_TCR_SIGNALING_PATHWAY	86	0.586899	1.69459	1.23672e-05	0.00014444
WP_HEPATITIS_C_AND_HEPATOCELLULAR_CARCINOMA	48	0.696379	2.09937	2.95191e-07	2.74379e-06		WP_SARSCOV2_INNATE_IMMUNITY_EVASION_AND_CELLSPECIFIC_IMMUNE_RESPONSE	62	0.647564	2.05361	3.35448e-07	3.51964e-06		WP_TYPE_I_COLLAGEN_SYNTHESIS_IN_THE_CONTEXT_OF_OSTEOGENESIS_IMPERFECTA	28	0.822199	2.36978	1.59507e-09	1.64793e-08		WP_PROSTAGLANDIN_SIGNALING	28	0.791912	2.20659	5.38973e-08	5.50869e-07		WP_PHOTODYNAMIC_THERAPYINDUCED_NFKB_SURVIVAL_SIGNALING	32	0.720084	1.88177	1.27197e-05	0.00014444
WP_PATHOGENESIS_OF_SARSCOV2_MEDIATED_BY_NSP9NSP10_COMPLEX	17	0.861229	2.13953	3.05386e-07	2.74379e-06		WP_MEASLES_VIRUS_INFECTION	115	0.560005	1.92032	3.5652e-07	3.62384e-06		WP_RETINOBLASTOMA_GENE_IN_CANCER	86	0.639015	2.26719	1.73287e-09	1.72635e-08		WP_CYTOKINES_AND_INFLAMMATORY_RESPONSE	19	0.85032	2.15068	8.14825e-08	8.06784e-07		WP_CYTOKINES_AND_INFLAMMATORY_RESPONSE	19	0.791432	1.91382	3.8758e-05	0.000427178
WP_NRP1TRIGGERED_SIGNALING_PATHWAYS_IN_PANCREATIC_CANCER	52	0.683178	2.08943	3.06145e-07	2.74379e-06		WP_CYTOKINES_AND_INFLAMMATORY_RESPONSE	19	0.841446	2.12589	4.24047e-07	4.1796e-06		WP_GLUCOCORTICOID_RECEPTOR_PATHWAY	65	0.679345	2.33505	6.51717e-09	6.26878e-08		WP_GLUCOCORTICOID_RECEPTOR_PATHWAY	65	0.651383	2.07911	1.09346e-07	1.04986e-06		WP_PATHOGENESIS_OF_SARSCOV2_MEDIATED_BY_NSP9NSP10_COMPLEX	17	0.798457	1.89752	4.52543e-05	0.000473882
WP_MEASLES_VIRUS_INFECTION	115	0.555463	1.88383	3.41161e-07	2.97269e-06		WP_CELL_CYCLE	118	0.551803	1.90448	4.61021e-07	4.41038e-06		WP_NUCLEAR_RECEPTORS_METAPATHWAY	271	0.459851	1.87711	1.17179e-08	1.08956e-07		WP_TOLLLIKE_RECEPTOR_SIGNALING_PATHWAY	85	0.614347	2.0506	1.17967e-07	1.09933e-06		WP_COVID19_ADVERSE_OUTCOME_PATHWAY	13	0.856477	1.92694	4.55247e-05	0.000473882
WP_RETINOBLASTOMA_GENE_IN_CANCER	86	0.594908	1.93865	8.04667e-07	6.82192e-06		WP_DISRUPTION_OF_POSTSYNAPTIC_SIGNALING_BY_CNV	33	-0.698982	-2.3755	4.90556e-07	4.55886e-06		WP_MICROGLIA_PATHOGEN_PHAGOCYTOSIS_PATHWAY	39	0.750336	2.32436	1.26367e-08	1.13709e-07		WP_SELENIUM_MICRONUTRIENT_NETWORK	62	0.663232	2.11085	1.27579e-07	1.15493e-06		WP_SPINAL_CORD_INJURY	109	0.540805	1.58863	5.34663e-05	0.000541508
WP_CALCIUM_REGULATION_IN_CARDIAC_CELLS	147	-0.400122	-1.86919	8.69041e-07	7.1738e-06		WP_RETT_SYNDROME_CAUSING_GENES	48	-0.618884	-2.3115	5.51555e-07	4.98335e-06		WP_ADIPOGENESIS	122	0.5632	2.09561	1.32269e-08	1.153e-07		WP_COMPLEMENT_SYSTEM_IN_NEURONAL_DEVELOPMENT_AND_PLASTICITY	95	0.591375	1.99889	1.39912e-07	1.2149e-06		WP_TYPE_II_INTERFERON_SIGNALING_IFNG	32	0.698719	1.82594	5.50745e-05	0.000543117
WP_PHOTODYNAMIC_THERAPYINDUCED_NFKB_SURVIVAL_SIGNALING	32	0.746072	2.11047	1.30688e-06	1.05115e-05		WP_MICROGLIA_PATHOGEN_PHAGOCYTOSIS_PATHWAY	39	0.712602	2.11677	5.85332e-07	5.14559e-06		WP_INFLAMMATORY_RESPONSE_PATHWAY	26	0.813406	2.29828	1.39686e-08	1.18076e-07		WP_TYPE_I_COLLAGEN_SYNTHESIS_IN_THE_CONTEXT_OF_OSTEOGENESIS_IMPERFECTA	28	0.778548	2.16936	1.41873e-07	1.2149e-06		WP_TYPE_I_COLLAGEN_SYNTHESIS_IN_THE_CONTEXT_OF_OSTEOGENESIS_IMPERFECTA	28	0.7139	1.81802	5.87214e-05	0.000551428
WP_FOLATE_METABOLISM	56	0.646258	1.99369	1.60971e-06	1.26235e-05		WP_PATHOGENESIS_OF_SARSCOV2_MEDIATED_BY_NSP9NSP10_COMPLEX	17	0.843137	2.11946	2.28814e-06	1.95854e-05		WP_DISRUPTION_OF_POSTSYNAPTIC_SIGNALING_BY_CNV	33	-0.751186	-2.50322	1.61216e-08	1.32267e-07		WP_NUCLEAR_RECEPTORS_METAPATHWAY	271	0.464149	1.74369	1.49751e-07	1.24861e-06		WP_COMPLEMENT_SYSTEM_IN_NEURONAL_DEVELOPMENT_AND_PLASTICITY	95	0.559303	1.62741	5.88603e-05	0.000551428
WP_CYTOKINES_AND_INFLAMMATORY_RESPONSE	19	0.832409	2.10434	2.17353e-06	1.66293e-05		WP_HEPATITIS_C_AND_HEPATOCELLULAR_CARCINOMA	48	0.664505	2.04057	2.92966e-06	2.41799e-05		WP_COMPLEMENT_SYSTEM_IN_NEURONAL_DEVELOPMENT_AND_PLASTICITY	95	0.600115	2.17332	1.73045e-08	1.37915e-07		WP_MATRIX_METALLOPROTEINASES	27	0.78505	2.17169	1.56964e-07	1.2752e-06		WP_FOLATE_METABOLISM	56	0.619429	1.71885	6.17532e-05	0.00056442
WP_SARSCOV2_INNATE_IMMUNITY_EVASION_AND_CELLSPECIFIC_IMMUNE_RESPONSE	62	0.629535	1.97115	2.59423e-06	1.9308e-05		WP_RETINOBLASTOMA_GENE_IN_CANCER	86	0.575904	1.89405	2.97358e-06	2.41799e-05		WP_GABA_RECEPTOR_SIGNALING	30	-0.766633	-2.4962	1.8855e-08	1.46098e-07		WP_RETT_SYNDROME_CAUSING_GENES	48	-0.635365	-2.34081	2.3123e-07	1.83159e-06		WP_MEASLES_VIRUS_INFECTION	115	0.53933	1.58791	6.73895e-05	0.000601269
WP_MICROGLIA_PATHOGEN_PHAGOCYTOSIS_PATHWAY	39	0.704274	2.05384	2.64675e-06	1.9308e-05		WP_CALCIUM_REGULATION_IN_CARDIAC_CELLS	147	-0.399062	-1.80789	3.40849e-06	2.70404e-05		WP_SMALL_CELL_LUNG_CANCER	93	0.605199	2.18244	2.49304e-08	1.87953e-07		WP_PATHOGENESIS_OF_SARSCOV2_MEDIATED_BY_NSP9NSP10_COMPLEX	17	0.84401	2.08077	2.45154e-07	1.85756e-06		WP_INTERACTIONS_BETWEEN_IMMUNE_CELLS_AND_MICRORNAS_IN_TUMOR_MICROENVIRONMENT	27	0.717723	1.82178	9.05668e-05	0.000789272
WP_TCELL_RECEPTOR_TCR_SIGNALING_PATHWAY	86	0.579812	1.88946	2.82739e-06	2.0157e-05		WP_NRP1TRIGGERED_SIGNALING_PATHWAYS_IN_PANCREATIC_CANCER	52	0.642689	1.98043	3.87537e-06	3.00123e-05		WP_ENDOCHONDRAL_OSSIFICATION	61	0.667055	2.27291	3.81354e-08	2.72763e-07		WP_LUNG_FIBROSIS	53	0.668115	2.07247	2.46234e-07	1.85756e-06		WP_HEMATOPOIETIC_STEM_CELL_DIFFERENTIATION	51	0.633594	1.74381	0.000108303	0.000922388
WP_SMALL_CELL_LUNG_CANCER	93	0.571469	1.88924	3.9922e-06	2.78287e-05		WP_TYPE_II_INTERFERON_SIGNALING_IFNG	32	0.724014	2.05691	4.68433e-06	3.54335e-05		WP_ENDOCHONDRAL_OSSIFICATION_WITH_SKELETAL_DYSPLASIAS	61	0.667055	2.27291	3.81354e-08	2.72763e-07		WP_FIBRIN_COMPLEMENT_RECEPTOR_3_SIGNALING_PATHWAY	37	0.736661	2.15292	4.91205e-07	3.6194e-06		WP_HEPATITIS_C_AND_HEPATOCELLULAR_CARCINOMA	48	0.630591	1.72852	0.000110786	0.000922571
WP_RETT_SYNDROME_CAUSING_GENES	48	-0.581503	-2.25471	4.81828e-06	3.28569e-05		WP_COMPLEMENT_SYSTEM_IN_NEURONAL_DEVELOPMENT_AND_PLASTICITY	95	0.5567	1.85325	4.99984e-06	3.69606e-05		WP_CYTOKINES_AND_INFLAMMATORY_RESPONSE	19	0.852386	2.25172	5.36473e-08	3.74119e-07		WP_HEPATITIS_C_AND_HEPATOCELLULAR_CARCINOMA	48	0.666496	2.03673	5.66359e-07	3.9261e-06		WP_EPITHELIAL_TO_MESENCHYMAL_TRANSITION_IN_COLORECTAL_CANCER	148	0.508572	1.50933	0.000133302	0.00108594
WP_ENDOCHONDRAL_OSSIFICATION	61	0.6183	1.93484	5.30111e-06	3.46432e-05		WP_GPCRS_CLASS_B_SECRETINLIKE	15	-0.806343	-2.20311	7.62039e-06	5.50807e-05		WP_HEPATITIS_C_AND_HEPATOCELLULAR_CARCINOMA	48	0.700105	2.28899	5.65606e-08	3.84816e-07		WP_TYPE_II_INTERFERON_SIGNALING_IFNG	32	0.743128	2.11395	5.67464e-07	3.9261e-06		WP_PEPTIDE_GPCRS	65	0.594726	1.67265	0.000139358	0.00111112
WP_ENDOCHONDRAL_OSSIFICATION_WITH_SKELETAL_DYSPLASIAS	61	0.6183	1.93484	5.30111e-06	3.46432e-05		WP_TCELL_RECEPTOR_TCR_SIGNALING_PATHWAY	86	0.564059	1.85509	8.90697e-06	6.29807e-05		WP_VITAMIN_B12_METABOLISM	42	0.709534	2.25188	8.69257e-08	5.77326e-07		WP_IL4_SIGNALING_PATHWAY	52	0.648875	2.01033	5.70001e-07	3.9261e-06		WP_PRIMARY_FOCAL_SEGMENTAL_GLOMERULOSCLEROSIS_FSGS	68	0.572596	1.61473	0.000148573	0.00115991
WP_PHOTODYNAMIC_THERAPYINDUCED_HIF1_SURVIVAL_SIGNALING	37	0.69622	2.01084	5.71633e-06	3.61297e-05		WP_PHOTODYNAMIC_THERAPYINDUCED_NFKB_SURVIVAL_SIGNALING	32	0.713324	2.02654	9.60135e-06	6.64461e-05		WP_TGFBETA_SIGNALING_PATHWAY	129	0.545053	2.03495	8.9751e-08	5.82228e-07		WP_CANCER_IMMUNOTHERAPY_BY_PD1_BLOCKADE	22	0.803785	2.09687	7.17152e-07	4.83455e-06		WP_NUCLEOTIDEBINDING_OLIGOMERIZATION_DOMAIN_NOD_PATHWAY	38	0.649461	1.73792	0.000158426	0.00121159
WP_INTERACTIONS_BETWEEN_IMMUNE_CELLS_AND_MICRORNAS_IN_TUMOR_MICROENVIRONMENT	27	0.749342	2.03061	5.75892e-06	3.61297e-05		WP_CANCER_IMMUNOTHERAPY_BY_PD1_BLOCKADE	22	0.764629	2.00558	1.0005e-05	6.77972e-05		WP_FRAGILE_X_SYNDROME	119	-0.498262	-2.1012	1.2329e-07	7.81624e-07		WP_SMALL_CELL_LUNG_CANCER	93	0.570699	1.91612	7.88207e-07	5.20286e-06		WP_NRP1TRIGGERED_SIGNALING_PATHWAYS_IN_PANCREATIC_CANCER	52	0.613734	1.692	0.000203189	0.00152285
WP_PHOTODYNAMIC_THERAPYINDUCED_AP1_SURVIVAL_SIGNALING	48	0.654693	1.9737	7.41401e-06	4.56011e-05		WP_SMALL_CELL_LUNG_CANCER	93	0.552947	1.83104	1.04797e-05	6.95643e-05		WP_PHOTODYNAMIC_THERAPYINDUCED_NFKB_SURVIVAL_SIGNALING	32	0.75413	2.23789	1.77008e-07	1.09724e-06		WP_ADIPOGENESIS	122	0.536848	1.8748	1.00592e-06	6.50445e-06		WP_CELLS_AND_MOLECULES_INVOLVED_IN_LOCAL_ACUTE_INFLAMMATORY_RESPONSE	15	0.786201	1.82145	0.000211216	0.00155197
WP_TCELL_ANTIGEN_RECEPTOR_TCR_PATHWAY_DURING_STAPHYLOCOCCUS_AUREUS_INFECTION	58	0.621855	1.93126	7.86334e-06	4.74347e-05		WP_SELECTIVE_EXPRESSION_OF_CHEMOKINE_RECEPTORS_DURING_TCELL_POLARIZATION	24	0.760288	2.04881	1.08987e-05	7.0869e-05		WP_INTERACTIONS_BETWEEN_IMMUNE_CELLS_AND_MICRORNAS_IN_TUMOR_MICROENVIRONMENT	27	0.777346	2.21054	2.99126e-07	1.81392e-06		WP_TCELL_ANTIGEN_RECEPTOR_TCR_PATHWAY_DURING_STAPHYLOCOCCUS_AUREUS_INFECTION	58	0.628172	1.98214	1.30196e-06	8.25029e-06		WP_TOLLLIKE_RECEPTOR_SIGNALING_PATHWAY	85	0.55257	1.59542	0.000215871	0.00155567
WP_MIR5093P_ALTERATION_OF_YAP1ECM_AXIS	17	0.820865	2.03926	8.49543e-06	5.02808e-05		WP_INTERACTIONS_BETWEEN_IMMUNE_CELLS_AND_MICRORNAS_IN_TUMOR_MICROENVIRONMENT	27	0.733373	2.02928	1.14656e-05	7.0869e-05		WP_EPITHELIAL_TO_MESENCHYMAL_TRANSITION_IN_COLORECTAL_CANCER	148	0.513332	1.94901	3.94529e-07	2.34155e-06		WP_IL1_AND_MEGAKARYOCYTES_IN_OBESITY	22	0.790465	2.06212	1.91787e-06	1.1501e-05		WP_EICOSANOID_SYNTHESIS	23	0.716137	1.77445	0.000253201	0.00179026
WP_COMPLEMENT_SYSTEM_IN_NEURONAL_DEVELOPMENT_AND_PLASTICITY	95	0.555935	1.84251	1.12456e-05	6.53255e-05		WP_ENDOCHONDRAL_OSSIFICATION	61	0.613952	1.94335	1.15478e-05	7.0869e-05		WP_TCELL_RECEPTOR_TCR_SIGNALING_PATHWAY	86	0.587275	2.08362	5.21763e-07	3.03218e-06		WP_ENDOCHONDRAL_OSSIFICATION	61	0.630488	1.99969	1.92384e-06	1.1501e-05		WP_CANCER_IMMUNOTHERAPY_BY_PD1_BLOCKADE	22	0.737718	1.82817	0.000260546	0.00180808
WP_ACUTE_VIRAL_MYOCARDITIS	83	0.569281	1.84943	1.28632e-05	7.33633e-05		WP_ENDOCHONDRAL_OSSIFICATION_WITH_SKELETAL_DYSPLASIAS	61	0.613952	1.94335	1.15478e-05	7.0869e-05		WP_TOLLLIKE_RECEPTOR_SIGNALING_PATHWAY	85	0.587864	2.07993	5.90635e-07	3.36237e-06		WP_ENDOCHONDRAL_OSSIFICATION_WITH_SKELETAL_DYSPLASIAS	61	0.630488	1.99969	1.92384e-06	1.1501e-05		WP_MIRNAS_INVOLVEMENT_IN_THE_IMMUNE_RESPONSE_IN_SEPSIS	39	0.641817	1.73135	0.000270186	0.00184089
WP_ONCOSTATIN_M_SIGNALING_PATHWAY	64	0.595344	1.87243	1.55157e-05	8.6911e-05		WP_PHOTODYNAMIC_THERAPYINDUCED_HIF1_SURVIVAL_SIGNALING	37	0.679735	1.99756	1.25045e-05	7.53195e-05		WP_PHOTODYNAMIC_THERAPYINDUCED_AP1_SURVIVAL_SIGNALING	48	0.670115	2.19094	6.74237e-07	3.76153e-06		WP_FOLATE_METABOLISM	56	0.645747	2.02186	2.08715e-06	1.22462e-05		WP_IL1_AND_MEGAKARYOCYTES_IN_OBESITY	22	0.734824	1.821	0.00030038	0.00201006
WP_HYPOTHESIZED_PATHWAYS_IN_PATHOGENESIS_OF_CARDIOVASCULAR_DISEASE	24	0.755368	1.99855	1.75455e-05	9.65571e-05		WP_ADIPOGENESIS	122	0.518823	1.79324	1.34024e-05	7.926e-05		WP_PHOTODYNAMIC_THERAPYINDUCED_HIF1_SURVIVAL_SIGNALING	37	0.721747	2.20101	7.03278e-07	3.84662e-06		WP_ACUTE_VIRAL_MYOCARDITIS	83	0.580644	1.93005	2.45322e-06	1.41324e-05		WP_TCELL_ANTIGEN_RECEPTOR_TCR_PATHWAY_DURING_STAPHYLOCOCCUS_AUREUS_INFECTION	58	0.58416	1.62518	0.000376963	0.00247828
WP_CANCER_IMMUNOTHERAPY_BY_PD1_BLOCKADE	22	0.768512	1.99416	2.05317e-05	0.000110819		WP_FIBRIN_COMPLEMENT_RECEPTOR_3_SIGNALING_PATHWAY	37	0.67465	1.98262	1.64627e-05	9.56198e-05		WP_MIR5093P_ALTERATION_OF_YAP1ECM_AXIS	17	0.842282	2.1631	7.37631e-07	3.95693e-06		WP_EICOSANOID_SYNTHESIS	23	0.77421	2.04734	2.59527e-06	1.46838e-05		WP_PLATELETMEDIATED_INTERACTIONS_WITH_VASCULAR_AND_CIRCULATING_CELLS	17	0.756996	1.79899	0.000405526	0.0026201
WP_PRIMARY_FOCAL_SEGMENTAL_GLOMERULOSCLEROSIS_FSGS	68	0.586679	1.85249	2.08437e-05	0.000110819		WP_IL1_AND_MEGAKARYOCYTES_IN_OBESITY	22	0.752711	1.97432	1.97126e-05	0.000112488		WP_CALCIUM_REGULATION_IN_CARDIAC_CELLS	147	-0.439512	-1.90167	8.69634e-07	4.57702e-06		WP_PHOTODYNAMIC_THERAPYINDUCED_NFKB_SURVIVAL_SIGNALING	32	0.721198	2.05157	2.95694e-06	1.64365e-05		WP_ADIPOGENESIS	122	0.509182	1.49921	0.000464849	0.00295248
WP_APOPTOSIS_MODULATION_AND_SIGNALING	86	0.553097	1.8024	2.57668e-05	0.00013471		WP_COVID19_ADVERSE_OUTCOME_PATHWAY	13	0.855771	2.02376	2.18711e-05	0.000122653		WP_ACUTE_VIRAL_MYOCARDITIS	83	0.58538	2.06901	1.22357e-06	6.24097e-06		WP_EPITHELIAL_TO_MESENCHYMAL_TRANSITION_IN_COLORECTAL_CANCER	148	0.503468	1.78685	3.20222e-06	1.74931e-05		WP_DEVELOPMENT_AND_HETEROGENEITY_OF_THE_ILC_FAMILY	26	0.692699	1.7562	0.000526723	0.00328971
WP_SELECTIVE_EXPRESSION_OF_CHEMOKINE_RECEPTORS_DURING_TCELL_POLARIZATION	24	0.746499	1.97509	2.78792e-05	0.000143365		WP_TCELL_ANTIGEN_RECEPTOR_TCR_PATHWAY_DURING_STAPHYLOCOCCUS_AUREUS_INFECTION	58	0.601359	1.89156	2.62908e-05	0.00014494		WP_APOPTOSIS_MODULATION_AND_SIGNALING	86	0.57832	2.05185	1.23053e-06	6.24097e-06		WP_PHOTODYNAMIC_THERAPYINDUCED_HIF1_SURVIVAL_SIGNALING	37	0.707731	2.06838	4.66454e-06	2.50495e-05		WP_HEART_DEVELOPMENT	39	0.62991	1.69923	0.000591962	0.00363656
WP_TGFBETA_SIGNALING_PATHWAY	129	0.508382	1.74351	2.9638e-05	0.000149951		WP_ACUTE_VIRAL_MYOCARDITIS	83	0.55426	1.81309	2.6802e-05	0.000145295		WP_ONCOSTATIN_M_SIGNALING_PATHWAY	64	0.621514	2.13591	1.3418e-06	6.68379e-06		WP_THYMIC_STROMAL_LYMPHOPOIETIN_TSLP_SIGNALING_PATHWAY	43	0.665557	1.98975	5.9403e-06	3.1369e-05		WP_SMALL_LIGAND_GPCRS	18	0.749267	1.79234	0.000602878	0.00364104
WP_ADIPOGENESIS	122	0.509342	1.7378	3.253e-05	0.000161971		WP_P53_TRANSCRIPTIONAL_GENE_NETWORK	62	0.588588	1.86658	3.22405e-05	0.000171912		WP_IL4_SIGNALING_PATHWAY	52	0.647301	2.15284	1.55843e-06	7.62667e-06		WP_MODULATORS_OF_TCR_SIGNALING_AND_T_CELL_ACTIVATION	59	0.612697	1.93799	6.39751e-06	3.32295e-05		WP_NRF2_PATHWAY	122	0.505791	1.48923	0.000612124	0.00364104
WP_TOLLLIKE_RECEPTOR_SIGNALING_PATHWAY	85	0.553005	1.80319	3.65592e-05	0.000176564		WP_CELLS_AND_MOLECULES_INVOLVED_IN_LOCAL_ACUTE_INFLAMMATORY_RESPONSE	15	0.814106	2.00421	4.28719e-05	0.000224914		WP_TNFRELATED_WEAK_INDUCER_OF_APOPTOSIS_TWEAK_SIGNALING_PATHWAY	42	0.675104	2.14261	1.8778e-06	9.03114e-06		WP_CELLS_AND_MOLECULES_INVOLVED_IN_LOCAL_ACUTE_INFLAMMATORY_RESPONSE	15	0.833316	2.01993	6.53643e-06	3.34035e-05		WP_FIBRIN_COMPLEMENT_RECEPTOR_3_SIGNALING_PATHWAY	37	0.639067	1.70623	0.000649197	0.00380122
WP_CELLS_AND_MOLECULES_INVOLVED_IN_LOCAL_ACUTE_INFLAMMATORY_RESPONSE	15	0.813279	1.97589	3.65867e-05	0.000176564		WP_APOPTOSIS_MODULATION_AND_SIGNALING	86	0.540088	1.77625	4.8524e-05	0.000250525		WP_PRIMARY_FOCAL_SEGMENTAL_GLOMERULOSCLEROSIS_FSGS	68	0.599787	2.06794	2.09113e-06	9.88672e-06		WP_PLATELETMEDIATED_INTERACTIONS_WITH_VASCULAR_AND_CIRCULATING_CELLS	17	0.801742	1.97656	7.06595e-06	3.55364e-05		WP_ANGIOTENSIN_II_RECEPTOR_TYPE_1_PATHWAY	25	0.688025	1.73015	0.000723515	0.0041712
WP_IL4_SIGNALING_PATHWAY	52	0.621114	1.89962	4.12317e-05	0.000195966		WP_EPITHELIAL_TO_MESENCHYMAL_TRANSITION_IN_COLORECTAL_CANCER	148	0.486864	1.71058	5.45369e-05	0.000277169		WP_DNA_IRDAMAGE_AND_CELLULAR_RESPONSE_VIA_ATR	76	0.585383	2.03909	3.08206e-06	1.43289e-05		WP_MIR5093P_ALTERATION_OF_YAP1ECM_AXIS	17	0.801196	1.97522	7.26087e-06	3.59461e-05		WP_CHEMOKINE_SIGNALING_PATHWAY	153	0.488507	1.44924	0.00074099	0.00420722
WP_THYMIC_STROMAL_LYMPHOPOIETIN_TSLP_SIGNALING_PATHWAY	43	0.644106	1.90485	4.941e-05	0.00023133		WP_PHOTODYNAMIC_THERAPYINDUCED_AP1_SURVIVAL_SIGNALING	48	0.621406	1.90822	5.68801e-05	0.000280921		WP_TYPE_II_INTERFERON_SIGNALING_IFNG	32	0.719979	2.13655	3.20606e-06	1.4661e-05		WP_APOPTOSIS_MODULATION_AND_SIGNALING	86	0.564265	1.88536	8.27541e-06	4.03384e-05		WP_ACUTE_VIRAL_MYOCARDITIS	83	0.537798	1.54842	0.000799048	0.00444834
WP_FIBRIN_COMPLEMENT_RECEPTOR_3_SIGNALING_PATHWAY	37	0.665709	1.92271	5.05989e-05	0.000233413		WP_MIR5093P_ALTERATION_OF_YAP1ECM_AXIS	17	0.796049	2.00109	5.70025e-05	0.000280921		WP_MIRNA_REGULATION_OF_DNA_DAMAGE_RESPONSE	70	0.590689	2.03974	3.64392e-06	1.63946e-05		WP_MIRNAS_INVOLVEMENT_IN_THE_IMMUNE_RESPONSE_IN_SEPSIS	39	0.670883	1.97336	1.01165e-05	4.85658e-05		WP_APOPTOSIS	84	0.538177	1.55082	0.000835578	0.00444834
WP_IL1_AND_MEGAKARYOCYTES_IN_OBESITY	22	0.754036	1.9566	6.17095e-05	0.000280541		WP_ARYL_HYDROCARBON_RECEPTOR_PATHWAY_WP2873	35	0.666161	1.93775	7.05933e-05	0.000342708		WP_IL1_AND_MEGAKARYOCYTES_IN_OBESITY	22	0.779059	2.09362	3.71642e-06	1.64553e-05		WP_PHOTODYNAMIC_THERAPYINDUCED_AP1_SURVIVAL_SIGNALING	48	0.633486	1.93586	1.03188e-05	4.87974e-05		WP_LTF_DANGER_SIGNAL_RESPONSE_PATHWAY	16	0.753518	1.77373	0.000839945	0.00444834
WP_GASTRIC_CANCER_NETWORK_1	24	0.727482	1.92477	7.68216e-05	0.000344253		WP_APOPTOSIS	84	0.54754	1.79531	7.35571e-05	0.000348571		WP_FOLATE_METABOLISM	56	0.621698	2.08007	4.37478e-06	1.90677e-05		WP_MONOAMINE_GPCRS	32	-0.666273	-2.25462	1.09047e-05	5.0225e-05		WP_NEPHROTIC_SYNDROME	41	0.613669	1.65796	0.000840156	0.00444834
WP_PROLACTIN_SIGNALING_PATHWAY	74	0.563012	1.79745	8.30481e-05	0.000366914		WP_EICOSANOID_SYNTHESIS	23	0.730031	1.94825	7.39444e-05	0.000348571		WP_APOPTOSISRELATED_NETWORK_DUE_TO_ALTERED_NOTCH3_IN_OVARIAN_CANCER	52	0.631128	2.09905	5.87923e-06	2.52307e-05		WP_COVID19_ADVERSE_OUTCOME_PATHWAY	13	0.852611	2.0038	1.09377e-05	5.0225e-05		WP_COMMON_PATHWAYS_UNDERLYING_DRUG_ADDICTION	41	-0.463617	-1.8106	0.000842811	0.00444834
WP_COVID19_ADVERSE_OUTCOME_PATHWAY	13	0.828885	1.95914	8.65616e-05	0.000377125		WP_TOLLLIKE_RECEPTOR_SIGNALING_PATHWAY	85	0.536368	1.76314	7.58516e-05	0.000352453		WP_P53_TRANSCRIPTIONAL_GENE_NETWORK	62	0.590963	2.01963	6.53478e-06	2.76191e-05		WP_COMMON_PATHWAYS_UNDERLYING_DRUG_ADDICTION	41	-0.603844	-2.1467	1.39254e-05	6.30308e-05		WP_KYNURENINE_PATHWAY_AND_LINKS_TO_CELL_SENESCENCE	20	0.706622	1.72338	0.00104793	0.00545412
WP_MIRNA_REGULATION_OF_DNA_DAMAGE_RESPONSE	70	0.568395	1.80274	9.4753e-05	0.000407158		WP_ONCOSTATIN_M_SIGNALING_PATHWAY	64	0.579294	1.84649	8.32681e-05	0.000381466		WP_APOPTOSIS	84	0.557102	1.97145	9.80789e-06	4.08341e-05		WP_TGFBETA_RECEPTOR_SIGNALING	52	0.608415	1.88497	1.55024e-05	6.91803e-05		WP_HYPOTHESIZED_PATHWAYS_IN_PATHOGENESIS_OF_CARDIOVASCULAR_DISEASE	24	0.692398	1.72993	0.00122631	0.00624454
WP_PLATELETMEDIATED_INTERACTIONS_WITH_VASCULAR_AND_CIRCULATING_CELLS	17	0.779096	1.93549	9.99083e-05	0.000423509		WP_MIRNAS_INVOLVEMENT_IN_THE_IMMUNE_RESPONSE_IN_SEPSIS	39	0.640787	1.90344	9.20462e-05	0.000415823		WP_CANCER_IMMUNOTHERAPY_BY_PD1_BLOCKADE	22	0.765404	2.05693	1.00988e-05	4.14268e-05		WP_SELECTIVE_EXPRESSION_OF_CHEMOKINE_RECEPTORS_DURING_TCELL_POLARIZATION	24	0.756647	2.02453	1.69124e-05	7.44243e-05		WP_CILIOPATHIES	157	0.480824	1.42686	0.00124879	0.00624454
WP_ATM_SIGNALING_PATHWAY	37	0.656125	1.89503	0.000101698	0.000425346		WP_PRIMARY_FOCAL_SEGMENTAL_GLOMERULOSCLEROSIS_FSGS	68	0.567883	1.8294	0.00010003	0.000445698		WP_DNA_REPLICATION	42	0.65008	2.06319	1.21749e-05	4.84017e-05		WP_APOPTOSIS	84	0.557986	1.85999	1.79964e-05	7.75835e-05		WP_CHOLESTEROL_BIOSYNTHESIS_PATHWAY	15	-0.678279	-2.02641	0.00125455	0.00624454
WP_COMMON_PATHWAYS_UNDERLYING_DRUG_ADDICTION	41	-0.550212	-2.05464	0.000108464	0.000447676		WP_TGFBETA_SIGNALING_PATHWAY	129	0.490908	1.70505	0.000109817	0.000476704		WP_PATHOGENESIS_OF_SARSCOV2_MEDIATED_BY_NSP9NSP10_COMPLEX	17	0.805602	2.0689	1.22789e-05	4.84017e-05		WP_ANGIOTENSIN_II_RECEPTOR_TYPE_1_PATHWAY	25	0.723951	1.95409	1.812e-05	7.75835e-05		WP_CYTOPLASMIC_RIBOSOMAL_PROTEINS	88	-0.349514	-1.58278	0.00127653	0.00624454
WP_APOPTOSISRELATED_NETWORK_DUE_TO_ALTERED_NOTCH3_IN_OVARIAN_CANCER	52	0.60006	1.83522	0.000161143	0.000656469		WP_PHOSPHODIESTERASES_IN_NEURONAL_FUNCTION	51	-0.51583	-1.9377	0.00010992	0.000476704		WP_G1_TO_S_CELL_CYCLE_CONTROL	64	0.592019	2.03455	1.23196e-05	4.84017e-05		WP_AMPLIFICATION_AND_EXPANSION_OF_ONCOGENIC_PATHWAYS_AS_METASTATIC_TRAITS	16	0.815715	1.98586	1.87221e-05	7.90925e-05		WP_IL4_SIGNALING_PATHWAY	52	0.586115	1.61586	0.00128311	0.00624454
WP_TYPE_II_INTERFERON_SIGNALING_IFNG	32	0.674412	1.90776	0.000167426	0.000668505		WP_HYPOTHESIZED_PATHWAYS_IN_PATHOGENESIS_OF_CARDIOVASCULAR_DISEASE	24	0.718064	1.93502	0.000113546	0.000485951		WP_COVID19_ADVERSE_OUTCOME_PATHWAY	13	0.861852	2.04661	1.26986e-05	4.91977e-05		WP_MYD88_DISTINCT_INPUTOUTPUT_PATHWAY	17	0.779622	1.92203	2.73626e-05	0.000114074		WP_MAMMARY_GLAND_DEVELOPMENT_PATHWAY_INVOLUTION_STAGE_4_OF_4	10	0.80146	1.68637	0.00132326	0.00635738
WP_P53_TRANSCRIPTIONAL_GENE_NETWORK	62	0.575486	1.80191	0.00016836	0.000668505		WP_THYMIC_STROMAL_LYMPHOPOIETIN_TSLP_SIGNALING_PATHWAY	43	0.621448	1.87983	0.000118824	0.00049815		WP_EXTRACELLULAR_VESICLES_IN_THE_CROSSTALK_OF_CARDIAC_CELLS	20	0.77034	2.04353	1.55201e-05	5.93052e-05		WP_TOLLLIKE_RECEPTOR_SIGNALING_RELATED_TO_MYD88	30	0.695199	1.95985	2.89234e-05	0.000117512		WP_MIR5093P_ALTERATION_OF_YAP1ECM_AXIS	17	0.733739	1.74372	0.00139629	0.00657854
WP_DNA_DAMAGE_RESPONSE	65	0.571191	1.79908	0.000174077	0.000682564		WP_PROLACTIN_SIGNALING_PATHWAY	74	0.551125	1.78559	0.000119459	0.00049815		WP_SIGNAL_TRANSDUCTION_THROUGH_IL1R	31	0.706834	2.09191	1.59047e-05	5.99536e-05		WP_VITAMIN_DSENSITIVE_CALCIUM_SIGNALING_IN_DEPRESSION	37	-0.618212	-2.15374	2.89292e-05	0.000117512		WP_PHOTODYNAMIC_THERAPYINDUCED_HIF1_SURVIVAL_SIGNALING	37	0.623405	1.66442	0.00140441	0.00657854
WP_AGERAGE_PATHWAY	65	0.570102	1.79565	0.000176694	0.000684275		WP_STRIATED_MUSCLE_CONTRACTION_PATHWAY	35	0.653588	1.90117	0.000161056	0.000663107		WP_TCELL_ANTIGEN_RECEPTOR_TCR_PATHWAY_DURING_STAPHYLOCOCCUS_AUREUS_INFECTION	58	0.59292	1.99726	1.62707e-05	6.05157e-05		WP_HEMATOPOIETIC_STEM_CELL_DIFFERENTIATION	51	0.621179	1.92129	3.00513e-05	0.000120525		WP_STRIATED_MUSCLE_CONTRACTION_PATHWAY	35	0.633556	1.67652	0.00149704	0.00692586
WP_GPCRS_CLASS_B_SECRETINLIKE	15	-0.761243	-2.24415	0.000179582	0.000686976		WP_DNA_DAMAGE_RESPONSE	65	0.558642	1.78291	0.000175312	0.000712782		WP_FIBRIN_COMPLEMENT_RECEPTOR_3_SIGNALING_PATHWAY	37	0.676345	2.06255	1.85211e-05	6.7979e-05		WP_ONCOSTATIN_M_SIGNALING_PATHWAY	64	0.58452	1.86861	3.44118e-05	0.000136289		WP_MBDNF_AND_PROBDNF_REGULATION_OF_GABA_NEUROTRANSMISSION	36	-0.461632	-1.71682	0.00159765	0.00730119
WP_EICOSANOID_SYNTHESIS	23	0.729277	1.91315	0.000193376	0.000730831		WP_PI3KAKTMTOR_VITD3_SIGNALING	22	0.712256	1.8682	0.000189129	0.000759466		WP_GASTRIC_CANCER_NETWORK_1	24	0.750927	2.08073	1.98854e-05	7.20385e-05		WP_PHOSPHODIESTERASES_IN_NEURONAL_FUNCTION	51	-0.562829	-2.07999	3.70234e-05	0.000143985		WP_MODULATORS_OF_TCR_SIGNALING_AND_T_CELL_ACTIVATION	59	0.562671	1.56789	0.0017928	0.00808897
WP_G1_TO_S_CELL_CYCLE_CONTROL	64	0.564052	1.77402	0.000200716	0.000749542		WP_MBDNF_AND_PROBDNF_REGULATION_OF_GABA_NEUROTRANSMISSION	36	-0.567635	-1.99178	0.000204407	0.000810807		WP_DNA_REPAIR_PATHWAYS_FULL_NETWORK	114	0.50026	1.85354	2.14879e-05	7.62959e-05		WP_MBDNF_AND_PROBDNF_REGULATION_OF_GABA_NEUROTRANSMISSION	36	-0.603551	-2.09501	3.72638e-05	0.000143985		WP_VEGFAVEGFR2_SIGNALING_PATHWAY	412	0.412871	1.25732	0.0018132	0.00808897
WP_OREXIN_RECEPTOR_PATHWAY	129	0.4846	1.66195	0.000203989	0.000752803		WP_MODULATORS_OF_TCR_SIGNALING_AND_T_CELL_ACTIVATION	59	0.567042	1.79012	0.000216212	0.000847299		WP_THYMIC_STROMAL_LYMPHOPOIETIN_TSLP_SIGNALING_PATHWAY	43	0.643847	2.05075	2.16076e-05	7.62959e-05		WP_TGFBETA_SIGNALING_PATHWAY	129	0.494603	1.7388	4.48567e-05	0.000171235		WP_PI3KAKTMTOR_VITD3_SIGNALING	22	0.692908	1.71712	0.00187917	0.00828463
WP_AMPLIFICATION_AND_EXPANSION_OF_ONCOGENIC_PATHWAYS_AS_METASTATIC_TRAITS	16	0.773729	1.88994	0.000222535	0.000811242		WP_MIRNA_REGULATION_OF_DNA_DAMAGE_RESPONSE	70	0.558158	1.79996	0.000227492	0.00088089		WP_NEOVASCULARISATION_PROCESSES	36	0.675139	2.03932	2.19781e-05	7.66341e-05		WP_TGFBETA_RECEPTOR_SIGNALING_IN_SKELETAL_DYSPLASIAS	56	0.602144	1.88534	4.71733e-05	0.000177934		WP_MAMMARY_GLAND_DEVELOPMENT_PATHWAY_PUBERTY_STAGE_2_OF_4	13	0.770382	1.73324	0.00225702	0.00983476
WP_TNFRELATED_WEAK_INDUCER_OF_APOPTOSIS_TWEAK_SIGNALING_PATHWAY	42	0.615648	1.81533	0.000224997	0.000811242		WP_COMMON_PATHWAYS_UNDERLYING_DRUG_ADDICTION	41	-0.545692	-1.96443	0.000242429	0.000920408		WP_SELECTIVE_EXPRESSION_OF_CHEMOKINE_RECEPTORS_DURING_TCELL_POLARIZATION	24	0.747699	2.07178	2.4172e-05	8.32433e-05		WP_APOPTOSISRELATED_NETWORK_DUE_TO_ALTERED_NOTCH3_IN_OVARIAN_CANCER	52	0.591768	1.8334	5.11724e-05	0.000190748		WP_APOPTOSISRELATED_NETWORK_DUE_TO_ALTERED_NOTCH3_IN_OVARIAN_CANCER	52	0.569402	1.56978	0.00254012	0.0109411
WP_APOPTOSIS	84	0.533526	1.73779	0.000239098	0.000852287		WP_ATM_SIGNALING_PATHWAY	37	0.627564	1.84424	0.000245157	0.000920408		WP_DNA_DAMAGE_RESPONSE	65	0.591102	2.03174	2.46526e-05	8.38631e-05		WP_SEROTONIN_AND_ANXIETY	17	-0.761006	-2.18944	6.65322e-05	0.000243309		WP_ARYL_HYDROCARBON_RECEPTOR_PATHWAY_WP2873	35	0.616272	1.63078	0.00272615	0.011609
WP_SEROTONIN_AND_ANXIETY	17	-0.711778	-2.14888	0.000250243	0.000881993		WP_TNFRELATED_WEAK_INDUCER_OF_APOPTOSIS_TWEAK_SIGNALING_PATHWAY	42	0.615678	1.85724	0.000247507	0.000920408		WP_HYPOTHESIZED_PATHWAYS_IN_PATHOGENESIS_OF_CARDIOVASCULAR_DISEASE	24	0.746436	2.06828	2.51292e-05	8.44547e-05		WP_PI3KAKTMTOR_VITD3_SIGNALING	22	0.738122	1.92557	6.68091e-05	0.000243309		WP_THYMIC_STROMAL_LYMPHOPOIETIN_TSLP_SIGNALING_PATHWAY	43	0.594392	1.6189	0.00285341	0.0120143
WP_BLADDER_CANCER	38	0.637438	1.84639	0.000257646	0.000897993		WP_VITAMIN_DSENSITIVE_CALCIUM_SIGNALING_IN_DEPRESSION	37	-0.545914	-1.93001	0.000249016	0.000920408		WP_CELLS_AND_MOLECULES_INVOLVED_IN_LOCAL_ACUTE_INFLAMMATORY_RESPONSE	15	0.814529	2.02475	2.72303e-05	9.04265e-05		WP_HYPOTHESIZED_PATHWAYS_IN_PATHOGENESIS_OF_CARDIOVASCULAR_DISEASE	24	0.730314	1.95407	6.83193e-05	0.000245982		WP_SIGNAL_TRANSDUCTION_THROUGH_IL1R	31	0.614008	1.59571	0.00316104	0.0131618
WP_ANGIOTENSIN_II_RECEPTOR_TYPE_1_PATHWAY	25	0.696178	1.85677	0.000267267	0.000921292		WP_IL4_SIGNALING_PATHWAY	52	0.582207	1.79406	0.000252641	0.000923312		WP_MIRNAS_INVOLVEMENT_IN_THE_IMMUNE_RESPONSE_IN_SEPSIS	39	0.659162	2.04192	2.82241e-05	9.2624e-05		WP_PRIMARY_FOCAL_SEGMENTAL_GLOMERULOSCLEROSIS_FSGS	68	0.580831	1.86745	6.98764e-05	0.000246582		WP_OXYSTEROLS_DERIVED_FROM_CHOLESTEROL	42	0.59127	1.60223	0.00327131	0.0134712
WP_MODULATORS_OF_TCR_SIGNALING_AND_T_CELL_ACTIVATION	59	0.561673	1.7487	0.000317068	0.00107056		WP_SIGNAL_TRANSDUCTION_THROUGH_IL1R	31	0.659336	1.85883	0.000263648	0.000952835		WP_ANGIOTENSIN_II_RECEPTOR_TYPE_1_PATHWAY	25	0.731578	2.05757	2.93133e-05	9.50799e-05		WP_SIGNAL_TRANSDUCTION_THROUGH_IL1R	31	0.67991	1.93603	7.00423e-05	0.000246582		WP_SMALL_CELL_LUNG_CANCER	93	0.509955	1.48301	0.00339239	0.013818
WP_DNA_REPLICATION	42	0.607575	1.79153	0.000317396	0.00107056		WP_ANGIOTENSIN_II_RECEPTOR_TYPE_1_PATHWAY	25	0.689099	1.87196	0.000284469	0.00101678		WP_DEVELOPMENT_AND_HETEROGENEITY_OF_THE_ILC_FAMILY	26	0.714284	2.01821	2.97324e-05	9.53308e-05		WP_PROLACTIN_SIGNALING_PATHWAY	74	0.554574	1.8125	7.40346e-05	0.000257772		WP_ENDOCHONDRAL_OSSIFICATION	61	0.550029	1.5399	0.00348046	0.0138751
WP_VITAMIN_DSENSITIVE_CALCIUM_SIGNALING_IN_DEPRESSION	37	-0.548792	-2.01099	0.000352516	0.00117637		WP_AGERAGE_PATHWAY	65	0.549312	1.75313	0.000303191	0.00107192		WP_TGFBETA_RECEPTOR_SIGNALING_IN_SKELETAL_DYSPLASIAS	56	0.593914	1.98711	3.17362e-05	0.000100599		WP_CELL_CYCLE	118	0.493484	1.71522	7.84345e-05	0.000270123		WP_ENDOCHONDRAL_OSSIFICATION_WITH_SKELETAL_DYSPLASIAS	61	0.550029	1.5399	0.00348046	0.0138751
WP_STRIATED_MUSCLE_CONTRACTION_PATHWAY	35	0.632044	1.81109	0.00036368	0.00120085		WP_LTF_DANGER_SIGNAL_RESPONSE_PATHWAY	16	0.767292	1.92137	0.000372039	0.00130119		WP_AGERAGE_PATHWAY	65	0.58647	2.01582	3.23946e-05	0.000101318		WP_IL2_SIGNALING_PATHWAY	41	0.629061	1.86254	9.63401e-05	0.000328222		WP_PHOTODYNAMIC_THERAPYINDUCED_AP1_SURVIVAL_SIGNALING	48	0.57223	1.56855	0.00363356	0.0143329
WP_EXTRACELLULAR_VESICLES_IN_THE_CROSSTALK_OF_CARDIAC_CELLS	20	0.710903	1.81788	0.000370273	0.00120988		WP_OVERVIEW_OF_NANOPARTICLE_EFFECTS	17	0.760762	1.91239	0.000382901	0.00132493		WP_RETT_SYNDROME_CAUSING_GENES	48	-0.587543	-2.14072	3.26894e-05	0.000101318		WP_CYTOSOLIC_DNASENSING_PATHWAY	57	0.577932	1.81504	0.00011349	0.000382537		WP_AMPLIFICATION_AND_EXPANSION_OF_ONCOGENIC_PATHWAYS_AS_METASTATIC_TRAITS	16	0.710723	1.673	0.0041914	0.0162196
WP_INTEGRINMEDIATED_CELL_ADHESION	97	0.50327	1.66388	0.000402484	0.00129042		WP_INTEGRINMEDIATED_CELL_ADHESION	97	0.496423	1.65972	0.000428296	0.00146641		WP_ATM_SIGNALING_PATHWAY	37	0.663422	2.02314	3.44846e-05	0.000105708		WP_HEPATITIS_B_INFECTION	135	0.476475	1.67538	0.00011984	0.000399689		WP_APOPTOSIS_MODULATION_AND_SIGNALING	86	0.510603	1.4743	0.00419841	0.0162196
WP_ARYL_HYDROCARBON_RECEPTOR_PATHWAY_WP2873	35	0.62943	1.8036	0.000403148	0.00129042		WP_HEART_DEVELOPMENT	39	0.602363	1.78931	0.000465518	0.00157725		WP_CHEMOKINE_SIGNALING_PATHWAY	153	0.463123	1.76121	4.32462e-05	0.000131124		WP_PLURIPOTENT_STEM_CELL_DIFFERENTIATION_PATHWAY	41	0.624058	1.84773	0.000127706	0.000421486		WP_REGULATORY_CIRCUITS_OF_THE_STAT3_SIGNALING_PATHWAY	76	0.518122	1.47808	0.00430468	0.0164604
WP_HEMATOPOIETIC_STEM_CELL_DIFFERENTIATION	51	0.588687	1.79405	0.000432743	0.00137116		WP_NEPHROTIC_SYNDROME	41	0.60523	1.81489	0.000550523	0.00184603		WP_TGFBETA_RECEPTOR_SIGNALING	52	0.597645	1.98769	5.2803e-05	0.000156933		WP_GPCRS_CLASS_B_SECRETINLIKE	15	-0.779002	-2.14435	0.0001348	0.00043905		WP_TGFBETA_SIGNALING_IN_THYROID_CELLS_FOR_EPITHELIALMESENCHYMAL_TRANSITION	17	0.701721	1.66763	0.00448575	0.0168522
WP_COMPLEMENT_ACTIVATION	19	0.732266	1.85118	0.000447389	0.00140339		WP_MAMMARY_GLAND_DEVELOPMENT_PATHWAY_PUBERTY_STAGE_2_OF_4	13	0.792805	1.87486	0.000649212	0.00215474		WP_LTF_DANGER_SIGNAL_RESPONSE_PATHWAY	16	0.79359	2.00362	5.28834e-05	0.000156933		WP_FOXP3_IN_COVID19	14	0.804722	1.91535	0.000135799	0.00043905		WP_RAS_AND_BRADYKININ_PATHWAYS_IN_COVID19	24	0.662564	1.65539	0.00452307	0.0168522
WP_CHEMOKINE_SIGNALING_PATHWAY	153	0.456017	1.58659	0.000460488	0.00143018		WP_PLATELETMEDIATED_INTERACTIONS_WITH_VASCULAR_AND_CIRCULATING_CELLS	17	0.74643	1.87636	0.000689281	0.00226462		WP_SEROTONIN_AND_ANXIETY	17	-0.769836	-2.2068	5.88313e-05	0.000172746		WP_DEVELOPMENT_AND_HETEROGENEITY_OF_THE_ILC_FAMILY	26	0.700368	1.91046	0.000137313	0.000439461		WP_GENES_ASSOCIATED_WITH_THE_DEVELOPMENT_OF_RHEUMATOID_ARTHRITIS	18	0.695457	1.66362	0.00454206	0.0168522
WP_NANOPARTICLEMEDIATED_ACTIVATION_OF_RECEPTOR_SIGNALING	28	0.66701	1.82931	0.000466116	0.00143346		WP_DNA_IRDAMAGE_AND_CELLULAR_RESPONSE_VIA_ATR	76	0.515051	1.67168	0.000739707	0.00238447		WP_EICOSANOID_SYNTHESIS	23	0.716201	1.96207	7.15483e-05	0.000207898		WP_LTF_DANGER_SIGNAL_RESPONSE_PATHWAY	16	0.778327	1.89484	0.000139138	0.000440848		WP_OXIDATION_BY_CYTOCHROME_P450	50	0.555125	1.52585	0.00495982	0.0182219
WP_IL2_SIGNALING_PATHWAY	41	0.610412	1.7929	0.000475859	0.00143926		WP_CYTOSOLIC_DNASENSING_PATHWAY	57	0.56073	1.76226	0.000740797	0.00238447		WP_INTEGRINMEDIATED_CELL_ADHESION	97	0.505483	1.83305	7.5091e-05	0.000215943		WP_IL3_SIGNALING_PATHWAY	45	0.611053	1.84149	0.000147958	0.000464151		WP_MALE_INFERTILITY	119	0.481358	1.41592	0.00504463	0.0183535
WP_TGFBETA_RECEPTOR_SIGNALING_IN_SKELETAL_DYSPLASIAS	56	0.567241	1.74992	0.000477176	0.00143926		WP_AMPLIFICATION_AND_EXPANSION_OF_ONCOGENIC_PATHWAYS_AS_METASTATIC_TRAITS	16	0.75052	1.87937	0.000747751	0.00238447		WP_DNA_IRDOUBLE_STRAND_BREAKS_AND_CELLULAR_RESPONSE_VIA_ATM	53	0.581439	1.94557	7.8756e-05	0.000224171		WP_AGERAGE_PATHWAY	65	0.559546	1.78598	0.000150444	0.000467324		WP_INTEGRINMEDIATED_CELL_ADHESION	97	0.496979	1.44945	0.00516605	0.0184916
WP_PI3KAKTMTOR_VITD3_SIGNALING	22	0.711112	1.84522	0.000519468	0.0015519		WP_G1_TO_S_CELL_CYCLE_CONTROL	64	0.540228	1.72197	0.000785989	0.00247722		WP_IL2_SIGNALING_PATHWAY	41	0.628099	1.98416	9.23078e-05	0.000260091		WP_P53_TRANSCRIPTIONAL_GENE_NETWORK	62	0.574536	1.82856	0.000167215	0.000514376		WP_CARDIAC_PROGENITOR_DIFFERENTIATION	43	0.583224	1.58848	0.00518128	0.0184916
WP_MIRNAS_INVOLVEMENT_IN_THE_IMMUNE_RESPONSE_IN_SEPSIS	39	0.623004	1.81683	0.000530209	0.00156904		WP_DEVELOPMENT_AND_HETEROGENEITY_OF_THE_ILC_FAMILY	26	0.658495	1.8007	0.000792071	0.00247722		WP_GPCRS_CLASS_B_SECRETINLIKE	15	-0.7738	-2.12222	9.51903e-05	0.000265531		WP_NEPHROTIC_SYNDROME	41	0.61954	1.83435	0.000169616	0.000516745		WP_OREXIN_RECEPTOR_PATHWAY	129	0.471197	1.38834	0.00526883	0.0186267
WP_SIGNAL_TRANSDUCTION_THROUGH_IL1R	31	0.652926	1.83693	0.00060071	0.00176106		WP_APOPTOSISRELATED_NETWORK_DUE_TO_ALTERED_NOTCH3_IN_OVARIAN_CANCER	52	0.559488	1.72405	0.000815317	0.00252564		WP_FOXP3_IN_COVID19	14	0.811297	1.96735	9.76868e-05	0.000269344		WP_TYPE_I_INTERFERON_INDUCTION_AND_SIGNALING_DURING_SARSCOV2_INFECTION	29	0.670227	1.87883	0.000172352	0.000520079		WP_TCELL_ACTIVATION_SARSCOV2	80	0.515172	1.4771	0.00536581	0.0186483
WP_NUCLEOTIDEBINDING_OLIGOMERIZATION_DOMAIN_NOD_PATHWAY	38	0.621595	1.8005	0.000608553	0.00176753		WP_BLADDER_CANCER	38	0.607228	1.79635	0.000843649	0.00258875		WP_AMPLIFICATION_AND_EXPANSION_OF_ONCOGENIC_PATHWAYS_AS_METASTATIC_TRAITS	16	0.778287	1.96498	9.84884e-05	0.000269344		WP_EXTRACELLULAR_VESICLES_IN_THE_CROSSTALK_OF_CARDIAC_CELLS	20	0.711923	1.81376	0.000205887	0.000615412		WP_GPCRS_CLASS_B_SECRETINLIKE	15	-0.628063	-1.87639	0.00537447	0.0186483
WP_LTF_DANGER_SIGNAL_RESPONSE_PATHWAY	16	0.75048	1.83315	0.000694939	0.00199992		WP_CCL18_SIGNALING_PATHWAY	37	0.60447	1.77638	0.000859874	0.00261388		WP_NEPHROTIC_SYNDROME	41	0.625274	1.97523	9.94772e-05	0.000269407		WP_TNFRELATED_WEAK_INDUCER_OF_APOPTOSIS_TWEAK_SIGNALING_PATHWAY	42	0.615826	1.83899	0.000220732	0.000653618		WP_P53_TRANSCRIPTIONAL_GENE_NETWORK	62	0.534367	1.49538	0.00546073	0.0187737
WP_TGFBETA_RECEPTOR_SIGNALING	52	0.574787	1.75793	0.000749417	0.00213709		WP_DNA_REPLICATION	42	0.584693	1.76377	0.00106999	0.00322249		WP_GASTRIC_CANCER_NETWORK_2	29	0.684137	1.97448	0.000106764	0.000286362		WP_OVERVIEW_OF_NANOPARTICLE_EFFECTS	17	0.74174	1.82864	0.000238142	0.000692232		WP_GENES_CONTROLLING_NEPHROGENESIS	41	0.576306	1.55702	0.00578417	0.0197049
WP_DEVELOPMENT_AND_HETEROGENEITY_OF_THE_ILC_FAMILY	26	0.680357	1.83436	0.000757051	0.00213941		WP_SYNAPTIC_SIGNALING_PATHWAYS_ASSOCIATED_WITH_AUTISM_SPECTRUM_DISORDER	48	-0.480934	-1.79626	0.0011002	0.00328308		WP_BLADDER_CANCER	38	0.639281	1.96563	0.00011383	0.000302406		WP_TGFBETA_SIGNALING_IN_THYROID_CELLS_FOR_EPITHELIALMESENCHYMAL_TRANSITION	17	0.742183	1.82973	0.000238142	0.000692232		WP_G_PROTEIN_SIGNALING_PATHWAYS	88	-0.320878	-1.4531	0.00590944	0.0199503
WP_KYNURENINE_PATHWAY_AND_LINKS_TO_CELL_SENESCENCE	20	0.69382	1.7742	0.000819246	0.00229451		WP_HEMATOPOIETIC_STEM_CELL_DIFFERENTIATION	51	0.547375	1.68925	0.00121708	0.00359882		WP_HEPATITIS_B_INFECTION	135	0.461625	1.74043	0.000125381	0.000327366		WP_SYNAPTIC_SIGNALING_PATHWAYS_ASSOCIATED_WITH_AUTISM_SPECTRUM_DISORDER	48	-0.517845	-1.90784	0.000256185	0.00073791		WP_BMP_SIGNALING_IN_EYELID_DEVELOPMENT	20	0.669167	1.63203	0.00597759	0.0200002
WP_LNCRNA_IN_CANONICAL_WNT_SIGNALING_AND_COLORECTAL_CANCER	90	0.506834	1.6678	0.000847763	0.00235336		WP_GENES_CONTROLLING_NEPHROGENESIS	41	0.588273	1.76404	0.00123551	0.00362041		WP_COMPLEMENT_ACTIVATION	19	0.743714	1.96465	0.000125573	0.000327366		WP_CANONICAL_AND_NONCANONICAL_TGFB_SIGNALING	17	0.74051	1.82561	0.00026691	0.000761877		WP_BLADDER_CANCER	38	0.582344	1.55832	0.00616274	0.0204372
WP_NEPHROTIC_SYNDROME	41	0.60038	1.76343	0.000877188	0.00241368		WP_KYNURENINE_PATHWAY_AND_LINKS_TO_CELL_SENESCENCE	20	0.706127	1.80767	0.00126707	0.00367974		WP_OREXIN_RECEPTOR_PATHWAY	129	0.462982	1.72854	0.000128984	0.000333147		WP_CHEMOKINE_SIGNALING_PATHWAY	153	0.460151	1.63888	0.000269382	0.000762066		WP_COMPLEMENT_ACTIVATION	19	0.675686	1.63393	0.00645172	0.0210754
WP_OVERVIEW_OF_NANOPARTICLE_EFFECTS	17	0.728005	1.80857	0.000949501	0.00258855		WP_CILIOPATHIES	157	0.435889	1.54044	0.00133886	0.00385381		WP_TGFBETA_SIGNALING_IN_THYROID_CELLS_FOR_EPITHELIALMESENCHYMAL_TRANSITION	17	0.763289	1.96023	0.000147072	0.000376378		WP_NUCLEOTIDEBINDING_OLIGOMERIZATION_DOMAIN_NOD_PATHWAY	38	0.617349	1.80998	0.000288124	0.000807875		WP_CYTOSOLIC_DNASENSING_PATHWAY	57	0.535495	1.48778	0.00646765	0.0210754
WP_CILIOPATHIES	157	0.44081	1.53666	0.000964288	0.00258855		WP_PROTEASOME_DEGRADATION	56	0.535724	1.67682	0.00147009	0.00419445		WP_PROTEASOME_DEGRADATION	56	0.571159	1.91097	0.000148578	0.000376776		WP_NANOMATERIAL_INDUCED_APOPTOSIS	20	0.698364	1.77922	0.000343237	0.000953965		WP_FOXP3_IN_COVID19	14	0.717254	1.63419	0.00652706	0.0210856
WP_DNA_IRDAMAGE_AND_CELLULAR_RESPONSE_VIA_ATR	76	0.524488	1.6839	0.000968598	0.00258855		WP_TGFBETA_RECEPTOR_SIGNALING_IN_SKELETAL_DYSPLASIAS	56	0.533632	1.67028	0.00160476	0.00453885		WP_MBDNF_AND_PROBDNF_REGULATION_OF_GABA_NEUROTRANSMISSION	36	-0.592702	-2.02423	0.000166305	0.000417931		WP_RETINOBLASTOMA_GENE_IN_CANCER	86	0.511135	1.70784	0.000348144	0.000959188		WP_TNFRELATED_WEAK_INDUCER_OF_APOPTOSIS_TWEAK_SIGNALING_PATHWAY	42	0.571571	1.54885	0.00777035	0.0248875
WP_CCL18_SIGNALING_PATHWAY	37	0.619332	1.78877	0.000973746	0.00258855		WP_TGFBETA_SIGNALING_IN_THYROID_CELLS_FOR_EPITHELIALMESENCHYMAL_TRANSITION	17	0.716665	1.80154	0.00186956	0.00524224		WP_VITAMIN_DSENSITIVE_CALCIUM_SIGNALING_IN_DEPRESSION	37	-0.609692	-2.08806	0.00016938	0.00041988		WP_BLADDER_CANCER	38	0.611439	1.79266	0.000377156	0.00102233		WP_EICOSANOID_METABOLISM_VIA_CYCLOOXYGENASES_COX	28	0.621802	1.58348	0.00794825	0.0252415
WP_TGFBETA_SIGNALING_IN_THYROID_CELLS_FOR_EPITHELIALMESENCHYMAL_TRANSITION	17	0.725413	1.80213	0.00103753	0.00273494		WP_SEROTONIN_AND_ANXIETY	17	-0.665081	-1.89146	0.00189435	0.00526633		WP_INTEGRATED_CANCER_PATHWAY	43	0.610728	1.94526	0.000170091	0.00041988		WP_G_PROTEIN_SIGNALING_PATHWAYS	88	-0.417621	-1.70524	0.000377513	0.00102233		WP_OVERVIEW_OF_NANOPARTICLE_EFFECTS	17	0.683221	1.62366	0.00848286	0.0267129
WP_RAC1PAK1P38MMP2_PATHWAY	68	0.524187	1.65517	0.00109709	0.00286782		WP_COMPLEMENT_ACTIVATION	19	0.696167	1.75885	0.00192336	0.00528815		WP_HYPERTROPHY_MODEL	18	0.759721	1.97941	0.000176193	0.000431127		WP_TCELL_ACTIVATION_SARSCOV2	80	0.514669	1.70046	0.000448899	0.00120534		WP_OSX_AND_MIRNAS_IN_TOOTH_DEVELOPMENT	17	0.682908	1.62292	0.00857169	0.0267211
WP_REGULATION_OF_SISTER_CHROMATID_SEPARATION_AT_THE_METAPHASEANAPHASE_TRANSITION	15	0.743787	1.80706	0.00112378	0.00291332		WP_G_PROTEIN_SIGNALING_PATHWAYS	88	-0.381305	-1.61426	0.00193471	0.00528815		WP_CCL18_SIGNALING_PATHWAY	37	0.631253	1.92504	0.000183586	0.000445311		WP_NOCGMPPKG_MEDIATED_NEUROPROTECTION	43	-0.529759	-1.89095	0.000555517	0.00147909		WP_PROSTAGLANDIN_AND_LEUKOTRIENE_METABOLISM_IN_SENESCENCE	30	0.595903	1.54043	0.00862806	0.0267211
WP_GASTRIC_CANCER_NETWORK_2	29	0.632313	1.75181	0.00119302	0.00306746		WP_EXTRACELLULAR_VESICLES_IN_THE_CROSSTALK_OF_CARDIAC_CELLS	20	0.690811	1.76847	0.00201333	0.00545718		WP_PLATELETMEDIATED_INTERACTIONS_WITH_VASCULAR_AND_CIRCULATING_CELLS	17	0.756933	1.94391	0.00019445	0.000464338		WP_NEOVASCULARISATION_PROCESSES	36	0.619611	1.80505	0.000563477	0.00148778		WP_LNCRNA_IN_CANONICAL_WNT_SIGNALING_AND_COLORECTAL_CANCER	90	0.488732	1.41762	0.00900981	0.0276746
WP_HYPERTROPHY_MODEL	18	0.727262	1.83611	0.00120862	0.00308233		WP_DNA_IRDOUBLE_STRAND_BREAKS_AND_CELLULAR_RESPONSE_VIA_ATM	53	0.531756	1.64589	0.00208926	0.00561619		WP_PHOSPHODIESTERASES_IN_NEURONAL_FUNCTION	51	-0.538548	-1.99986	0.000196312	0.000464338		WP_KYNURENINE_PATHWAY_AND_LINKS_TO_CELL_SENESCENCE	20	0.687433	1.75137	0.000580611	0.00151015		WP_MEVALONATE_ARM_OF_CHOLESTEROL_BIOSYNTHESIS_PATHWAY	12	-0.640835	-1.80038	0.00925886	0.0282084
WP_REGULATORY_CIRCUITS_OF_THE_STAT3_SIGNALING_PATHWAY	76	0.520249	1.67029	0.00123886	0.00313395		WP_FOXP3_IN_COVID19	14	0.754335	1.81561	0.00211565	0.00564051		WP_OSX_AND_MIRNAS_IN_TOOTH_DEVELOPMENT	17	0.755976	1.94145	0.000196424	0.000464338		WP_ARYL_HYDROCARBON_RECEPTOR_PATHWAY_WP2873	35	0.626702	1.80852	0.000581483	0.00151015		WP_FGF23_SIGNALING_IN_HYPOPHOSPHATEMIC_RICKETS_AND_RELATED_DISORDERS	18	0.670873	1.60481	0.00948349	0.0286598
WP_ANTIVIRAL_AND_ANTIINFLAMMATORY_EFFECTS_OF_NRF2_ON_SARSCOV2_PATHWAY	28	0.642334	1.76164	0.00126713	0.00317984		WP_TGFBETA_RECEPTOR_SIGNALING	52	0.53709	1.65503	0.00223456	0.00590912		WP_LEUKOCYTEINTRINSIC_HIPPO_PATHWAY_FUNCTIONS	33	0.639914	1.90895	0.000207187	0.000485666		WP_FGF23_SIGNALING_IN_HYPOPHOSPHATEMIC_RICKETS_AND_RELATED_DISORDERS	18	0.719665	1.79978	0.000589297	0.001518		WP_VITAMIN_DSENSITIVE_CALCIUM_SIGNALING_IN_DEPRESSION	37	-0.397639	-1.49261	0.00958475	0.0287341
WP_MBDNF_AND_PROBDNF_REGULATION_OF_GABA_NEUROTRANSMISSION	36	-0.538811	-1.94424	0.0012777	0.00318092		WP_CHEMOKINE_SIGNALING_PATHWAY	153	0.430434	1.51611	0.00226707	0.00594672		WP_PI3KAKTMTOR_VITD3_SIGNALING	22	0.711379	1.91174	0.000217548	0.000505703		WP_PROSTAGLANDIN_SYNTHESIS_AND_REGULATION	43	0.59606	1.78198	0.000606802	0.00155049		WP_CONTROL_OF_IMMUNE_TOLERANCE_BY_VASOACTIVE_INTESTINAL_PEPTIDE	10	0.734921	1.54637	0.0100414	0.029864
WP_SYNAPTIC_SIGNALING_PATHWAYS_ASSOCIATED_WITH_AUTISM_SPECTRUM_DISORDER	48	-0.464473	-1.80094	0.00151618	0.00374354		WP_MAMMARY_GLAND_DEVELOPMENT_PATHWAY_INVOLUTION_STAGE_4_OF_4	10	0.784804	1.72922	0.00245019	0.00637566		WP_ANTIVIRAL_AND_ANTIINFLAMMATORY_EFFECTS_OF_NRF2_ON_SARSCOV2_PATHWAY	28	0.675261	1.94626	0.000223573	0.000515414		WP_INTEGRINMEDIATED_CELL_ADHESION	97	0.496255	1.68272	0.000617289	0.00156466		WP_CANONICAL_AND_NONCANONICAL_TGFB_SIGNALING	17	0.675236	1.60469	0.0102655	0.0302902
WP_HIPPOMERLIN_SIGNALING_DYSREGULATION	112	0.468597	1.58279	0.00152889	0.00374354		WP_ASPIRIN_AND_MIRNAS	11	0.749888	1.70436	0.00258303	0.00666798		WP_REGULATION_OF_SISTER_CHROMATID_SEPARATION_AT_THE_METAPHASEANAPHASE_TRANSITION	15	0.775243	1.92709	0.000228911	0.000523395		WP_MAMMARY_GLAND_DEVELOPMENT_PATHWAY_PUBERTY_STAGE_2_OF_4	13	0.779933	1.83299	0.000648349	0.00163035		WP_PROSTAGLANDIN_SYNTHESIS_AND_REGULATION	43	0.569952	1.55234	0.0105727	0.030953
WP_CHOLESTEROL_BIOSYNTHESIS_PATHWAY	15	-0.705094	-2.07862	0.0015395	0.00374354		WP_GASTRIC_CANCER_NETWORK_1	24	0.650271	1.75234	0.00264539	0.00677519		WP_GASTRIN_SIGNALING_PATHWAY	108	0.473532	1.73755	0.00024506	0.000555763		WP_IL10_ANTIINFLAMMATORY_SIGNALING_PATHWAY	12	0.779489	1.8006	0.000667132	0.00166438		WP_PLURIPOTENT_STEM_CELL_DIFFERENTIATION_PATHWAY	41	0.558594	1.50917	0.0109841	0.031908
WP_FOXP3_IN_COVID19	14	0.757946	1.81081	0.00158717	0.00382978		WP_PROSTAGLANDIN_SYNTHESIS_AND_REGULATION	43	0.558874	1.69055	0.00271624	0.0069023		WP_NANOMATERIAL_INDUCED_APOPTOSIS	20	0.721454	1.91385	0.000276821	0.000619102		WP_MIRNA_REGULATION_OF_DNA_DAMAGE_RESPONSE	70	0.526712	1.69615	0.000730454	0.00180811		WP_AGERAGE_PATHWAY	65	0.514613	1.44734	0.0116567	0.0332573
WP_GASTRIN_SIGNALING_PATHWAY	108	0.473154	1.58773	0.0017621	0.00421942		WP_CHOLESTEROL_BIOSYNTHESIS_PATHWAY	15	-0.657414	-1.7962	0.00278836	0.00703062		WP_PROSTAGLANDIN_SYNTHESIS_AND_REGULATION	43	0.597985	1.90467	0.000277428	0.000619102		WP_COMPLEMENT_ACTIVATION	19	0.718977	1.81848	0.000762938	0.00187388		WP_PKCGAMMA_CALCIUM_SIGNALING_PATHWAY_IN_ATAXIA	22	-0.512362	-1.7374	0.0117085	0.0332573
WP_PHOTODYNAMIC_THERAPYINDUCED_UNFOLDED_PROTEIN_RESPONSE	24	0.652942	1.72755	0.00183779	0.00436732		WP_GASTRIN_SIGNALING_PATHWAY	108	0.457017	1.55373	0.00289208	0.00723605		WP_NOCGMPPKG_MEDIATED_NEUROPROTECTION	43	-0.558654	-1.98394	0.000283832	0.000628348		WP_INTERLEUKIN11_SIGNALING_PATHWAY	42	0.586008	1.74995	0.00123888	0.00301945		WP_ELECTRON_TRANSPORT_CHAIN_OXPHOS_SYSTEM_IN_MITOCHONDRIA	81	-0.303345	-1.38064	0.0117148	0.0332573
WP_NCRNAS_INVOLVED_IN_WNT_SIGNALING_IN_HEPATOCELLULAR_CARCINOMA	82	0.488107	1.58297	0.00192501	0.00454019		WP_NUCLEOTIDEBINDING_OLIGOMERIZATION_DOMAIN_NOD_PATHWAY	38	0.576596	1.70573	0.00297903	0.00739671		WP_HEMATOPOIETIC_STEM_CELL_DIFFERENTIATION	51	0.576035	1.9024	0.000286295	0.000628348		WP_DNA_DAMAGE_RESPONSE	65	0.521512	1.66458	0.00129127	0.00312311		WP_RELATIONSHIP_BETWEEN_INFLAMMATION_COX2_AND_EGFR	25	0.615445	1.54764	0.0121513	0.0339991
WP_ASPIRIN_AND_MIRNAS	11	0.775623	1.75822	0.00201419	0.00471508		WP_GPCRS_CLASS_C_METABOTROPIC_GLUTAMATE_PHEROMONE	14	-0.672332	-1.79485	0.00357827	0.00875348		WP_MODULATORS_OF_TCR_SIGNALING_AND_T_CELL_ACTIVATION	59	0.5624	1.9022	0.000288329	0.000628348		WP_GPCRS_CLASS_C_METABOTROPIC_GLUTAMATE_PHEROMONE	14	-0.738369	-2.02839	0.00132081	0.00317036		WP_ONCOSTATIN_M_SIGNALING_PATHWAY	64	0.51865	1.45614	0.0121575	0.0339991
WP_MAMMARY_GLAND_DEVELOPMENT_PATHWAY_INVOLUTION_STAGE_4_OF_4	10	0.794778	1.75764	0.00204009	0.00474032		WP_CHOLESTEROL_METABOLISM_WITH_BLOCH_AND_KANDUTSCHRUSSELL_PATHWAYS	45	-0.467801	-1.74139	0.0035793	0.00875348		WP_COMMON_PATHWAYS_UNDERLYING_DRUG_ADDICTION	41	-0.554896	-1.94572	0.000292922	0.000633409		WP_CHOLESTEROL_BIOSYNTHESIS_PATHWAY	15	-0.727288	-2.002	0.00135467	0.00322719		WP_TOLLLIKE_RECEPTOR_SIGNALING_RELATED_TO_MYD88	30	0.58621	1.51538	0.0128163	0.0355759
WP_MAMMARY_GLAND_DEVELOPMENT_PATHWAY_PUBERTY_STAGE_2_OF_4	13	0.762308	1.80178	0.00207426	0.00476011		WP_PHOTODYNAMIC_THERAPYINDUCED_UNFOLDED_PROTEIN_RESPONSE	24	0.641578	1.72891	0.00362134	0.00879021		WP_OVERVIEW_OF_NANOPARTICLE_EFFECTS	17	0.747634	1.92003	0.000295596	0.000634274		WP_DNA_IRDAMAGE_AND_CELLULAR_RESPONSE_VIA_ATR	76	0.499687	1.64056	0.00139935	0.00330876		WP_NEOVASCULARISATION_PROCESSES	36	0.556892	1.48437	0.0151061	0.041504
WP_NEOVASCULARISATION_PROCESSES	36	0.605615	1.75021	0.00207895	0.00476011		WP_INTERACTIONS_OF_NATURAL_KILLER_CELLS_IN_PANCREATIC_CANCER	24	0.639729	1.72393	0.00372407	0.00897261		WP_RANKLRANK_SIGNALING_PATHWAY	53	0.559933	1.87361	0.000304533	0.000648462		WP_SUDDEN_INFANT_DEATH_SYNDROME_SIDS_SUSCEPTIBILITY_PATHWAYS	150	-0.338513	-1.49008	0.00142574	0.00334617		WP_SYNAPTIC_SIGNALING_PATHWAYS_ASSOCIATED_WITH_AUTISM_SPECTRUM_DISORDER	48	-0.369993	-1.47316	0.0152489	0.041504
WP_HEPATITIS_B_INFECTION	135	0.445985	1.53475	0.00211012	0.00479645		WP_OREXIN_RECEPTOR_PATHWAY	129	0.434279	1.50836	0.00388665	0.00924615		WP_CELL_MIGRATION_AND_INVASION_THROUGH_P75NTR	29	0.6654	1.9204	0.00034217	0.000723086		WP_REGULATORY_CIRCUITS_OF_THE_STAT3_SIGNALING_PATHWAY	76	0.498916	1.63802	0.00153369	0.00357307		WP_TRYPTOPHAN_METABOLISM	37	0.564926	1.50829	0.0152842	0.041504
WP_INTEGRATED_CANCER_PATHWAY	43	0.577622	1.70824	0.00214183	0.00483352		WP_REGULATORY_CIRCUITS_OF_THE_STAT3_SIGNALING_PATHWAY	76	0.482805	1.56702	0.00390418	0.00924615		WP_PLURIPOTENT_STEM_CELL_DIFFERENTIATION_PATHWAY	41	0.600331	1.89644	0.000372887	0.000782074		WP_HIPPOYAP_SIGNALING_PATHWAY	22	0.669616	1.74685	0.00167865	0.00388223		WP_STING_PATHWAY_IN_KAWASAKILIKE_DISEASE_AND_COVID19	19	0.645859	1.5618	0.0163192	0.0439957
WP_NANOMATERIAL_INDUCED_APOPTOSIS	20	0.668206	1.7087	0.00255156	0.00571703		WP_MONOAMINE_GPCRS	32	-0.523226	-1.77046	0.00392288	0.00924615		WP_NANOPARTICLEMEDIATED_ACTIVATION_OF_RECEPTOR_SIGNALING	28	0.665856	1.91916	0.000388938	0.000809652		WP_GASTRIC_CANCER_NETWORK_2	29	0.624159	1.74969	0.00169654	0.00389518		WP_NCRNAS_INVOLVED_IN_WNT_SIGNALING_IN_HEPATOCELLULAR_CARCINOMA	82	0.479667	1.37871	0.0170465	0.0456283
WP_PHOSPHODIESTERASES_IN_NEURONAL_FUNCTION	51	-0.462634	-1.79986	0.00287901	0.00639003		WP_RAC1PAK1P38MMP2_PATHWAY	68	0.491066	1.58193	0.00402939	0.00942865		WP_INTERLEUKIN11_SIGNALING_PATHWAY	42	0.590046	1.87266	0.000399313	0.000825091		WP_ASPIRIN_AND_MIRNAS	11	0.772367	1.73512	0.00198954	0.00452561		WP_MIRNA_REGULATION_OF_DNA_DAMAGE_RESPONSE	70	0.489368	1.38771	0.0180047	0.0476634
WP_FAS_LIGAND_PATHWAY_AND_STRESS_INDUCTION_OF_HEAT_SHOCK_PROTEINS	42	0.566754	1.67116	0.00289624	0.00639003		WP_FGF23_SIGNALING_IN_HYPOPHOSPHATEMIC_RICKETS_AND_RELATED_DISORDERS	18	0.673861	1.70186	0.00405829	0.00942865		WP_HIPPOMERLIN_SIGNALING_DYSREGULATION	112	0.458741	1.69347	0.000428031	0.000877927		WP_ANTIVIRAL_AND_ANTIINFLAMMATORY_EFFECTS_OF_NRF2_ON_SARSCOV2_PATHWAY	28	0.623764	1.73806	0.00199969	0.00452561		WP_VITAMIN_A_AND_CAROTENOID_METABOLISM	38	0.550954	1.47432	0.0180612	0.0476634
WP_G_PROTEIN_SIGNALING_PATHWAYS	88	-0.357776	-1.52692	0.00291304	0.00639003		WP_INTERLEUKIN11_SIGNALING_PATHWAY	42	0.545895	1.64673	0.00432234	0.00997091		WP_PROLACTIN_SIGNALING_PATHWAY	74	0.503635	1.75307	0.000510123	0.00103867		WP_RANKLRANK_SIGNALING_PATHWAY	53	0.531224	1.64784	0.00229157	0.0051494		WP_CANCER_IMMUNOTHERAPY_BY_CTLA4_BLOCKADE	13	0.696205	1.56636	0.0185129	0.0485138
WP_CANONICAL_AND_NONCANONICAL_TGFB_SIGNALING	17	0.698523	1.73533	0.00312438	0.00676532		WP_RAS_AND_BRADYKININ_PATHWAYS_IN_COVID19	24	0.637029	1.71665	0.00439182	0.0100599		WP_KYNURENINE_PATHWAY_AND_LINKS_TO_CELL_SENESCENCE	20	0.707395	1.87655	0.000516918	0.00104488		WP_DEVELOPMENT_OF_PULMONARY_DENDRITIC_CELLS_AND_MACROPHAGE_SUBSETS	12	0.74987	1.73217	0.00237634	0.00530154		WP_EXTRACELLULAR_VESICLES_IN_THE_CROSSTALK_OF_CARDIAC_CELLS	20	0.629152	1.53444	0.0188595	0.0490789
WP_MONOAMINE_GPCRS	32	-0.512701	-1.77901	0.00313644	0.00676532		WP_REGULATION_OF_SISTER_CHROMATID_SEPARATION_AT_THE_METAPHASEANAPHASE_TRANSITION	15	0.703397	1.73166	0.00449482	0.0102238		WP_REGULATORY_CIRCUITS_OF_THE_STAT3_SIGNALING_PATHWAY	76	0.506207	1.76329	0.000541137	0.00108071		WP_CILIOPATHIES	157	0.421432	1.50706	0.00239274	0.00530154		WP_FLUOROPYRIMIDINE_ACTIVITY	33	0.574314	1.50741	0.0196176	0.0503743
WP_TCELL_ACTIVATION_SARSCOV2	80	0.490664	1.58513	0.00314883	0.00676532		WP_GASTRIC_CANCER_NETWORK_2	29	0.603523	1.68732	0.004567	0.0103158		WP_FERROPTOSIS	63	0.532235	1.81888	0.000542393	0.00108071		WP_PROSTAGLANDIN_AND_LEUKOTRIENE_METABOLISM_IN_SENESCENCE	30	0.597743	1.68511	0.0025465	0.00560305		WP_BLOOD_CLOTTING_CASCADE	16	0.656799	1.54606	0.0196262	0.0503743
WP_NOCGMPPKG_MEDIATED_NEUROPROTECTION	43	-0.451574	-1.70816	0.00341983	0.00729759		WP_IMMUNE_RESPONSE_TO_TUBERCULOSIS	23	0.634593	1.69356	0.00471966	0.0105871		WP_CYTOSOLIC_DNASENSING_PATHWAY	57	0.536546	1.80025	0.000631642	0.00124961		WP_LEUKOCYTEINTRINSIC_HIPPO_PATHWAY_FUNCTIONS	33	0.603052	1.72183	0.00263134	0.00574979		WP_OVARIAN_INFERTILITY	28	0.597587	1.52182	0.0202162	0.0515356
WP_RELATIONSHIP_BETWEEN_INFLAMMATION_COX2_AND_EGFR	25	0.634735	1.6929	0.00367916	0.00779793		WP_PROGERIAASSOCIATED_LIPODYSTROPHY	20	0.66157	1.69361	0.00479688	0.0106866		WP_HEART_DEVELOPMENT	39	0.590415	1.82896	0.000696381	0.00136798		WP_SPLICING_FACTOR_NOVA_REGULATED_SYNAPTIC_PROTEINS	41	-0.490724	-1.74456	0.0027765	0.00601177		WP_TYPE_I_INTERFERON_INDUCTION_AND_SIGNALING_DURING_SARSCOV2_INFECTION	29	0.581894	1.49439	0.0207783	0.0526107
WP_MESODERMAL_COMMITMENT_PATHWAY	138	0.433788	1.49613	0.00384141	0.00807355		WP_FAS_LIGAND_PATHWAY_AND_STRESS_INDUCTION_OF_HEAT_SHOCK_PROTEINS	42	0.539753	1.62821	0.00517449	0.0114495		WP_PYRIMIDINE_METABOLISM	81	0.48592	1.70781	0.000739996	0.0014435		WP_OREXIN_RECEPTOR_PATHWAY	129	0.435423	1.53075	0.00278918	0.00601177		WP_OSTEOPONTIN_SIGNALING	12	0.711923	1.56971	0.0213956	0.0538101
WP_DNA_IRDOUBLE_STRAND_BREAKS_AND_CELLULAR_RESPONSE_VIA_ATM	53	0.53397	1.63989	0.00387883	0.00807355		WP_HEPATITIS_B_INFECTION	135	0.424857	1.47999	0.00552745	0.0121478		WP_ARYL_HYDROCARBON_RECEPTOR_PATHWAY_WP2873	35	0.614835	1.85143	0.000775527	0.00149254		WP_SEROTONIN_AND_ANXIETYRELATED_EVENTS	13	-0.710296	-1.90303	0.00307113	0.00657475		WP_ZINC_HOMEOSTASIS	34	0.552147	1.45157	0.022965	0.0573723
WP_OSX_AND_MIRNAS_IN_TOOTH_DEVELOPMENT	17	0.690431	1.71523	0.00388641	0.00807355		WP_IL2_SIGNALING_PATHWAY	41	0.553465	1.65967	0.00565642	0.0123478		WP_IMMUNE_RESPONSE_TO_TUBERCULOSIS	23	0.663055	1.81647	0.000775841	0.00149254		WP_FERROPTOSIS	63	0.500269	1.59574	0.00367079	0.00776779		WP_HAIR_FOLLICLE_DEVELOPMENT_ORGANOGENESIS_PART_2_OF_3	31	0.558087	1.45038	0.0236779	0.0586141
WP_IL3_SIGNALING_PATHWAY	45	0.551719	1.64516	0.00409741	0.00845587		WP_BMP_SIGNALING_IN_EYELID_DEVELOPMENT	20	0.646943	1.65616	0.00716356	0.0155336		WP_CARDIAC_PROGENITOR_DIFFERENTIATION	43	0.574291	1.8292	0.000889331	0.00169916		WP_OSX_AND_MIRNAS_IN_TOOTH_DEVELOPMENT	17	0.683525	1.68512	0.00367744	0.00776779		WP_EICOSANOID_METABOLISM_VIA_LIPOOXYGENASES_LOX	27	0.581007	1.47476	0.0237749	0.0586141
WP_INTERACTIONS_OF_NATURAL_KILLER_CELLS_IN_PANCREATIC_CANCER	24	0.633344	1.6757	0.00428081	0.00874014		WP_OSTEOPONTIN_SIGNALING	12	0.727909	1.69313	0.00737805	0.0158928		WP_TOLLLIKE_RECEPTOR_SIGNALING_RELATED_TO_MYD88	30	0.629354	1.84353	0.000964653	0.00183053		WP_FAS_LIGAND_PATHWAY_AND_STRESS_INDUCTION_OF_HEAT_SHOCK_PROTEINS	42	0.557666	1.66532	0.00379538	0.00796382		WP_ANTIVIRAL_AND_ANTIINFLAMMATORY_EFFECTS_OF_NRF2_ON_SARSCOV2_PATHWAY	28	0.5892	1.50046	0.0263318	0.0644935
WP_CELL_MIGRATION_AND_INVASION_THROUGH_P75NTR	29	0.603713	1.67257	0.00429702	0.00874014		WP_NANOPARTICLEMEDIATED_ACTIVATION_OF_RECEPTOR_SIGNALING	28	0.592998	1.64458	0.00747372	0.0159929		WP_PHOTODYNAMIC_THERAPYINDUCED_UNFOLDED_PROTEIN_RESPONSE	24	0.677386	1.87695	0.000981171	0.00184929		WP_IMMUNE_RESPONSE_TO_TUBERCULOSIS	23	0.627177	1.65853	0.00386744	0.00806163		WP_GASTRIC_CANCER_NETWORK_1	24	0.610521	1.52536	0.0269718	0.0653421
WP_GPCRS_CLASS_C_METABOTROPIC_GLUTAMATE_PHEROMONE	14	-0.657095	-1.89668	0.00431875	0.00874014		WP_NEOVASCULARISATION_PROCESSES	36	0.560158	1.63542	0.00771535	0.0163433		WP_GENES_CONTROLLING_NEPHROGENESIS	41	0.578942	1.82887	0.000996843	0.00186622		WP_NANOPARTICLEMEDIATED_ACTIVATION_OF_RECEPTOR_SIGNALING	28	0.603559	1.68176	0.0039205	0.00811883		WP_CCL18_SIGNALING_PATHWAY	37	0.540769	1.44379	0.027027	0.0653421
WP_PROGERIAASSOCIATED_LIPODYSTROPHY	20	0.650985	1.66466	0.0046736	0.00939766		WP_CARDIAC_PROGENITOR_DIFFERENTIATION	43	0.5339	1.615	0.00773794	0.0163433		WP_EPO_RECEPTOR_SIGNALING	26	0.638394	1.80378	0.00102123	0.00189913		WP_INTEGRATED_CANCER_PATHWAY	43	0.546167	1.63282	0.00458692	0.0094372		WP_ASPIRIN_AND_MIRNAS	11	0.703122	1.52577	0.0279942	0.066633
WP_INTERLEUKIN11_SIGNALING_PATHWAY	42	0.557443	1.64371	0.00472105	0.00943261		WP_ANTIVIRAL_AND_ANTIINFLAMMATORY_EFFECTS_OF_NRF2_ON_SARSCOV2_PATHWAY	28	0.590776	1.63841	0.00787498	0.0165254		WP_FAS_LIGAND_PATHWAY_AND_STRESS_INDUCTION_OF_HEAT_SHOCK_PROTEINS	42	0.563917	1.78973	0.00106286	0.00196345		WP_EPO_RECEPTOR_SIGNALING	26	0.624466	1.70341	0.00465455	0.00951456		WP_SEROTONIN_AND_ANXIETYRELATED_EVENTS	13	-0.561064	-1.63284	0.0280039	0.066633
WP_NRF2_PATHWAY	122	0.432435	1.47541	0.00559883	0.0111156		WP_IL10_ANTIINFLAMMATORY_SIGNALING_PATHWAY	12	0.723656	1.68324	0.00836177	0.0172991		WP_INTERACTIONS_OF_NATURAL_KILLER_CELLS_IN_PANCREATIC_CANCER	24	0.670214	1.85708	0.00109106	0.00200229		WP_MITOCHONDRIAL_IMMUNE_RESPONSE_TO_SARSCOV2	27	0.598071	1.65445	0.00469145	0.00952851		WP_TGFBETA_SIGNALING_PATHWAY	129	0.443273	1.30607	0.0281124	0.066633
WP_NEUROINFLAMMATION_AND_GLUTAMATERGIC_SIGNALING	138	-0.303856	-1.4037	0.00570186	0.011249		WP_PLURIPOTENT_STEM_CELL_DIFFERENTIATION_PATHWAY	41	0.540888	1.62195	0.00841327	0.0172991		WP_TYPE_I_INTERFERON_INDUCTION_AND_SIGNALING_DURING_SARSCOV2_INFECTION	29	0.638614	1.84309	0.0011011	0.00200751		WP_ELECTRON_TRANSPORT_CHAIN_OXPHOS_SYSTEM_IN_MITOCHONDRIA	81	-0.374892	-1.50675	0.00480581	0.00968496		WP_COPPER_HOMEOSTASIS	52	0.514503	1.41843	0.0282723	0.066633
WP_RANKLRANK_SIGNALING_PATHWAY	53	0.522622	1.60504	0.00576992	0.0113121		WP_NUCLEOTIDE_GPCRS	11	0.713119	1.62079	0.00842569	0.0172991		WP_ASPIRIN_AND_MIRNAS	11	0.806138	1.83707	0.00111201	0.00201423		WP_HEART_DEVELOPMENT	39	0.555728	1.63464	0.00482961	0.00968496		WP_NUCLEAR_RECEPTORS_IN_LIPID_METABOLISM_AND_TOXICITY	30	0.549902	1.42152	0.0291153	0.0681912
WP_OSTEOPONTIN_SIGNALING	12	0.742483	1.73372	0.00600626	0.0117023		WP_PKCGAMMA_CALCIUM_SIGNALING_PATHWAY_IN_ATAXIA	22	-0.550419	-1.69533	0.00845639	0.0172991		WP_OXIDATIVE_DAMAGE_RESPONSE	40	0.579804	1.82098	0.00112781	0.00202968		WP_RELATIONSHIP_BETWEEN_INFLAMMATION_COX2_AND_EGFR	25	0.600136	1.61989	0.00522987	0.0104217		WP_EXTRACELLULAR_VESICLEMEDIATED_SIGNALING_IN_RECIPIENT_CELLS	28	0.56483	1.4384	0.0293785	0.0683802
WP_PROSTAGLANDIN_AND_LEUKOTRIENE_METABOLISM_IN_SENESCENCE	30	0.580982	1.6148	0.00638712	0.0123675		WP_RANKLRANK_SIGNALING_PATHWAY	53	0.494189	1.52961	0.00853201	0.0173447		WP_MONOAMINE_GPCRS	32	-0.582631	-1.92978	0.00116295	0.0020795		WP_GASTRIC_CANCER_NETWORK_1	24	0.633277	1.69443	0.00530969	0.0105146		WP_MYD88_DISTINCT_INPUTOUTPUT_PATHWAY	17	0.645134	1.53315	0.0296028	0.0684768
WP_PREIMPLANTATION_EMBRYO	43	0.553262	1.6362	0.00645481	0.0124219		WP_PYRIMIDINE_METABOLISM	81	0.463684	1.51485	0.00864616	0.0174676		WP_RELATIONSHIP_BETWEEN_INFLAMMATION_COX2_AND_EGFR	25	0.651597	1.83263	0.00119215	0.00211814		WP_INTERACTIONS_BETWEEN_LOXL4_AND_OXIDATIVE_STRESS_PATHWAY	18	0.657503	1.64432	0.00535405	0.0105366		WP_IL3_SIGNALING_PATHWAY	45	0.517368	1.41401	0.0304942	0.0701062
WP_MIRNA_REGULATION_OF_P53_PATHWAY_IN_PROSTATE_CANCER	24	0.618005	1.63512	0.00673565	0.0128833		WP_CANONICAL_AND_NONCANONICAL_TGFB_SIGNALING	17	0.668898	1.68146	0.00918226	0.01841		WP_PROSTAGLANDIN_AND_LEUKOTRIENE_METABOLISM_IN_SENESCENCE	30	0.622575	1.82368	0.00138138	0.00243823		WP_CCL18_SIGNALING_PATHWAY	37	0.568938	1.66275	0.00540738	0.0105758		WP_HEDGEHOG_SIGNALING_PATHWAY_WP47	15	0.646513	1.49782	0.0312764	0.0714659
WP_EXTRACELLULAR_VESICLEMEDIATED_SIGNALING_IN_RECIPIENT_CELLS	28	0.594909	1.63157	0.00693654	0.0131872		WP_DNA_REPAIR_PATHWAYS_FULL_NETWORK	114	0.431223	1.47759	0.00922586	0.01841		WP_STRIATED_MUSCLE_CONTRACTION_PATHWAY	35	0.600583	1.80852	0.00138979	0.00243823		WP_RAS_AND_BRADYKININ_PATHWAYS_IN_COVID19	24	0.63087	1.68799	0.00581536	0.011304		WP_DEVELOPMENT_OF_URETERIC_COLLECTION_SYSTEM	59	0.495807	1.38157	0.0332986	0.0756256
WP_RAS_AND_BRADYKININ_PATHWAYS_IN_COVID19	24	0.616172	1.63027	0.00703064	0.0132855		WP_NOCGMPPKG_MEDIATED_NEUROPROTECTION	43	-0.439122	-1.6093	0.00959863	0.0190371		WP_SYNAPTIC_SIGNALING_PATHWAYS_ASSOCIATED_WITH_AUTISM_SPECTRUM_DISORDER	48	-0.505768	-1.84277	0.00150189	0.00261843		WP_DNA_REPLICATION	42	0.544326	1.62548	0.0059763	0.011546		WP_NEURAL_CREST_CELL_MIGRATION_DURING_DEVELOPMENT	38	0.533401	1.42735	0.0335498	0.075737
WP_PROSTAGLANDIN_SYNTHESIS_AND_REGULATION	43	0.54959	1.62534	0.00718725	0.0135002		WP_HYPERTROPHY_MODEL	18	0.639075	1.61401	0.00988519	0.0194866		WP_DNA_MISMATCH_REPAIR	23	0.642581	1.76038	0.00159069	0.00275601		WP_TLR4_SIGNALING_AND_TOLERANCE	26	0.617639	1.68479	0.00611876	0.0117496		WP_REGULATION_OF_WNT_BCATENIN_SIGNALING_BY_SMALL_MOLECULE_COMPOUNDS	16	0.626519	1.47479	0.0347305	0.077933
WP_HEART_DEVELOPMENT	39	0.566811	1.65296	0.00737037	0.0137617		WP_OVARIAN_INFERTILITY	28	0.581837	1.61362	0.010082	0.0197548		WP_TCELL_ACTIVATION_SARSCOV2	80	0.470124	1.65432	0.00163589	0.00281684		WP_CANCER_IMMUNOTHERAPY_BY_CTLA4_BLOCKADE	13	0.714904	1.68016	0.00628361	0.0119934		WP_IL7_SIGNALING_PATHWAY	24	0.568743	1.42098	0.0358796	0.0798597
WP_TRYPTOPHAN_CATABOLISM_LEADING_TO_NAD_PRODUCTION	15	0.681545	1.65584	0.00757765	0.014065		WP_INTEGRATED_CANCER_PATHWAY	43	0.526167	1.59161	0.0102093	0.0198405		WP_ARYL_HYDROCARBON_RECEPTOR_PATHWAY_WP2586	43	0.560945	1.78669	0.00167119	0.00285997		WP_NEUROINFLAMMATION_AND_GLUTAMATERGIC_SIGNALING	138	-0.32795	-1.43907	0.006554	0.0124346		WP_PROGERIAASSOCIATED_LIPODYSTROPHY	20	0.596051	1.45371	0.0363423	0.0798597
WP_EPO_RECEPTOR_SIGNALING	26	0.611448	1.64857	0.00788887	0.0145566		WP_STING_PATHWAY_IN_KAWASAKILIKE_DISEASE_AND_COVID19	19	0.635407	1.60534	0.0102689	0.0198405		WP_RAC1PAK1P38MMP2_PATHWAY	68	0.497234	1.71436	0.00168372	0.00286384		WP_COPPER_HOMEOSTASIS	52	0.494112	1.53085	0.00687468	0.012951		WP_PPAR_SIGNALING_PATHWAY	58	0.494971	1.37705	0.0363825	0.0798597
WP_DNA_DAMAGE_RESPONSE_ONLY_ATM_DEPENDENT	106	0.439686	1.46817	0.00865028	0.0157793		WP_TCELL_ACTIVATION_SARSCOV2	80	0.467459	1.527	0.0103087	0.0198405		WP_PHOTODYNAMIC_THERAPYINDUCED_NFE2L2_NRF2_SURVIVAL_SIGNALING	23	0.640841	1.75561	0.00171668	0.0029022		WP_G1_TO_S_CELL_CYCLE_CONTROL	64	0.485158	1.55096	0.00690791	0.012951		WP_IL2_SIGNALING_PATHWAY	41	0.523473	1.41428	0.0364416	0.0798597
WP_CARDIAC_PROGENITOR_DIFFERENTIATION	43	0.545753	1.61399	0.00865215	0.0157793		WP_SEROTONIN_AND_ANXIETYRELATED_EVENTS	13	-0.644317	-1.68505	0.0105735	0.0202304		WP_PANCREATIC_ADENOCARCINOMA_PATHWAY	86	0.47538	1.68662	0.00174306	0.00292905		WP_STING_PATHWAY_IN_KAWASAKILIKE_DISEASE_AND_COVID19	19	0.654852	1.65629	0.00702721	0.0130971		WP_NANOPARTICLEMEDIATED_ACTIVATION_OF_RECEPTOR_SIGNALING	28	0.552891	1.40799	0.0384181	0.0835065
WP_ENDODERM_DIFFERENTIATION	133	0.425773	1.4631	0.00922024	0.0167182		WP_OSX_AND_MIRNAS_IN_TOOTH_DEVELOPMENT	17	0.658714	1.65586	0.0109209	0.0205416		WP_HEAD_AND_NECK_SQUAMOUS_CELL_CARCINOMA	72	0.485177	1.68267	0.0018	0.00300662		WP_PHOTODYNAMIC_THERAPYINDUCED_UNFOLDED_PROTEIN_RESPONSE	24	0.626005	1.67498	0.00713011	0.0132112		WP_IMMUNE_RESPONSE_TO_TUBERCULOSIS	23	0.577225	1.43025	0.0385514	0.0835065
WP_NEURAL_CREST_CELL_MIGRATION_DURING_DEVELOPMENT	38	0.546747	1.5837	0.00955937	0.0172335		WP_PHOTODYNAMIC_THERAPYINDUCED_NFE2L2_NRF2_SURVIVAL_SIGNALING	23	0.601658	1.60566	0.0109394	0.0205416		WP_BLOOD_CLOTTING_CASCADE	16	0.705346	1.78082	0.00202089	0.00335548		WP_MAMMARY_GLAND_DEVELOPMENT_PATHWAY_INVOLUTION_STAGE_4_OF_4	10	0.746921	1.63019	0.00759666	0.0139938		WP_TP53_NETWORK	18	0.607497	1.45321	0.0390995	0.0842071
WP_SEROTONIN_AND_ANXIETYRELATED_EVENTS	13	-0.634616	-1.77275	0.00965847	0.0173126		WP_HIPPOMERLIN_SIGNALING_DYSREGULATION	112	0.416743	1.42177	0.0109858	0.0205416		WP_APOPTOSIS_MODULATION_BY_HSP70	19	0.678738	1.793	0.00211171	0.00347034		WP_PKCGAMMA_CALCIUM_SIGNALING_PATHWAY_IN_ATAXIA	22	-0.577587	-1.80516	0.00765573	0.0140211		WP_INTERLEUKIN11_SIGNALING_PATHWAY	42	0.514707	1.39476	0.0396146	0.0848288
WP_DEVELOPMENT_OF_URETERIC_COLLECTION_SYSTEM	59	0.486596	1.51496	0.0100496	0.017846		WP_CELL_MIGRATION_AND_INVASION_THROUGH_P75NTR	29	0.574287	1.60559	0.0109888	0.0205416		WP_HIPPOYAP_SIGNALING_PATHWAY	22	0.660471	1.77493	0.00211636	0.00347034		WP_GLYCOSYLATION_AND_RELATED_CONGENITAL_DEFECTS	24	0.624411	1.67071	0.00783805	0.0142725		WP_TRYPTOPHAN_CATABOLISM_LEADING_TO_NAD_PRODUCTION	15	0.637205	1.47626	0.040146	0.0854783
WP_TYPE_I_INTERFERON_INDUCTION_AND_SIGNALING_DURING_SARSCOV2_INFECTION	29	0.575397	1.59412	0.0100698	0.017846		WP_PROSTAGLANDIN_AND_LEUKOTRIENE_METABOLISM_IN_SENESCENCE	30	0.568319	1.59543	0.0112055	0.0208271		WP_OSTEOPONTIN_SIGNALING	12	0.76679	1.79115	0.00212738	0.00347034		WP_DNA_REPAIR_PATHWAYS_FULL_NETWORK	114	0.429008	1.48369	0.00792328	0.0143453		WP_MAMMARY_GLAND_DEVELOPMENT_PATHWAY_PREGNANCY_AND_LACTATION_STAGE_3_OF_4	29	0.547592	1.4063	0.0404494	0.0856378
WP_HIPPOYAP_SIGNALING_PATHWAY	22	0.627681	1.62873	0.0101823	0.0179439		WP_RELATIONSHIP_BETWEEN_INFLAMMATION_COX2_AND_EGFR	25	0.588036	1.59742	0.0115793	0.0213995		WP_MESODERMAL_COMMITMENT_PATHWAY	138	0.420754	1.58533	0.00215683	0.00349792		WP_CELLTYPE_DEPENDENT_SELECTIVITY_OF_CCK2R_SIGNALING	13	-0.677384	-1.81485	0.00797038	0.0143486		WP_PROLACTIN_SIGNALING_PATHWAY	74	0.475398	1.35524	0.0407747	0.0858415
WP_LEUKOCYTEINTRINSIC_HIPPO_PATHWAY_FUNCTIONS	33	0.565473	1.60166	0.0108207	0.0189428		WP_CELLTYPE_DEPENDENT_SELECTIVITY_OF_CCK2R_SIGNALING	13	-0.638791	-1.6706	0.0120313	0.0221093		WP_IL3_SIGNALING_PATHWAY	45	0.559072	1.80464	0.00228911	0.00369098		WP_MECP2_AND_ASSOCIATED_RETT_SYNDROME	70	-0.386065	-1.51668	0.00804477	0.0143982		WP_MITOCHONDRIAL_IMMUNE_RESPONSE_TO_SARSCOV2	27	0.559213	1.41944	0.0420933	0.0881224
WP_FGF23_SIGNALING_IN_HYPOPHOSPHATEMIC_RICKETS_AND_RELATED_DISORDERS	18	0.655517	1.65498	0.0109345	0.0189428		WP_HOSTPATHOGEN_INTERACTION_OF_HUMAN_CORONAVIRUSES_INTERFERON_INDUCTION	33	0.553928	1.59126	0.0125166	0.0228719		WP_PROGERIAASSOCIATED_LIPODYSTROPHY	20	0.666815	1.7689	0.00237506	0.00380756		WP_KIT_RECEPTOR_SIGNALING_PATHWAY	58	0.487032	1.53679	0.00808884	0.0143982		WP_NUCLEOTIDE_GPCRS	11	0.683755	1.48374	0.0428875	0.0892862
WP_DNA_REPAIR_PATHWAYS_FULL_NETWORK	114	0.427563	1.44688	0.010941	0.0189428		WP_INTERACTIONS_BETWEEN_LOXL4_AND_OXIDATIVE_STRESS_PATHWAY	18	0.633926	1.60101	0.0127026	0.023082		WP_DNA_DAMAGE_RESPONSE_ONLY_ATM_DEPENDENT	106	0.438977	1.60919	0.00256205	0.00408387		WP_HOSTPATHOGEN_INTERACTION_OF_HUMAN_CORONAVIRUSES_INTERFERON_INDUCTION	33	0.57138	1.6314	0.00874846	0.0154095		WP_MIRNA_REGULATION_OF_P53_PATHWAY_IN_PROSTATE_CANCER	24	0.590751	1.47597	0.043718	0.090269
WP_CELLTYPE_DEPENDENT_SELECTIVITY_OF_CCK2R_SIGNALING	13	-0.62832	-1.75516	0.0109907	0.0189428		WP_NRF2_PATHWAY	122	0.415899	1.4375	0.0134284	0.0242654		WP_MICRORNAS_IN_CARDIOMYOCYTE_HYPERTROPHY	81	0.461015	1.62028	0.00267185	0.00423469		WP_CELL_MIGRATION_AND_INVASION_THROUGH_P75NTR	29	0.576094	1.61495	0.00875424	0.0154095		WP_RANKLRANK_SIGNALING_PATHWAY	53	0.491681	1.35933	0.0438413	0.090269
WP_IL10_ANTIINFLAMMATORY_SIGNALING_PATHWAY	12	0.713465	1.66596	0.0114528	0.0196315		WP_COPPER_HOMEOSTASIS	52	0.492529	1.51772	0.0138629	0.0249121		WP_LEPTIN_SIGNALING_PATHWAY	74	0.474412	1.65135	0.00269884	0.0042533		WP_PROGERIAASSOCIATED_LIPODYSTROPHY	20	0.613724	1.56358	0.00884648	0.0154858		WP_SEROTONIN_AND_ANXIETY	17	-0.495024	-1.53384	0.0442531	0.0906189
WP_OVERLAP_BETWEEN_SIGNAL_TRANSDUCTION_PATHWAYS_CONTRIBUTING_TO_LMNA_LAMINOPATHIES	55	0.500761	1.53746	0.0123635	0.0210774		WP_MIRNA_REGULATION_OF_P53_PATHWAY_IN_PROSTATE_CANCER	24	0.5978	1.61094	0.0142138	0.0254023		WP_NOTCH1_REGULATION_OF_ENDOTHELIAL_CELL_CALCIFICATION	16	0.697745	1.76163	0.00275285	0.00431404		WP_EXTRACELLULAR_VESICLEMEDIATED_SIGNALING_IN_RECIPIENT_CELLS	28	0.583164	1.62494	0.00916822	0.0159609		WP_SPLICING_FACTOR_NOVA_REGULATED_SYNAPTIC_PROTEINS	41	-0.342061	-1.33588	0.0448179	0.0912052
WP_PANCREATIC_ADENOCARCINOMA_PATHWAY	86	0.447138	1.45711	0.0126205	0.0213992		WP_LNCRNA_IN_CANONICAL_WNT_SIGNALING_AND_COLORECTAL_CANCER	90	0.4436	1.46428	0.0143853	0.0255684		WP_MAMMARY_GLAND_DEVELOPMENT_PATHWAY_PUBERTY_STAGE_2_OF_4	13	0.748714	1.77795	0.00283609	0.00440646		WP_NEURAL_CREST_CELL_MIGRATION_DURING_DEVELOPMENT	38	0.531424	1.55806	0.00925604	0.0160257		WP_TGFBETA_RECEPTOR_SIGNALING	52	0.491631	1.35537	0.0450262	0.0912052
WP_IL7_SIGNALING_PATHWAY	24	0.596304	1.5777	0.0131426	0.0221527		WP_TYPE_I_INTERFERON_INDUCTION_AND_SIGNALING_DURING_SARSCOV2_INFECTION	29	0.566228	1.58305	0.0148196	0.0261972		WP_FGF23_SIGNALING_IN_HYPOPHOSPHATEMIC_RICKETS_AND_RELATED_DISORDERS	18	0.686085	1.78756	0.00284341	0.00440646		WP_APOPTOSIS_MODULATION_BY_HSP70	19	0.646533	1.63525	0.00942162	0.0162237		WP_HIPPOMERLIN_SIGNALING_DYSREGULATION	112	0.441981	1.30114	0.0471888	0.0945531
WP_GENES_CONTROLLING_NEPHROGENESIS	41	0.535331	1.57237	0.0132061	0.0221527		WP_MYOMETRIAL_RELAXATION_AND_CONTRACTION_PATHWAYS	146	0.388083	1.3633	0.0151388	0.0264779		WP_IL10_ANTIINFLAMMATORY_SIGNALING_PATHWAY	12	0.758377	1.7715	0.00295913	0.00456045		WP_OXIDATIVE_DAMAGE_RESPONSE	40	0.543809	1.6076	0.0103758	0.0177702		WP_INFLUENCE_OF_LAMINOPATHIES_ON_WNT_SIGNALING	34	0.521067	1.36986	0.0472527	0.0945531
WP_CHOLESTEROL_METABOLISM_WITH_BLOCH_AND_KANDUTSCHRUSSELL_PATHWAYS	45	-0.415358	-1.58948	0.0137876	0.023005		WP_EICOSANOID_METABOLISM_VIA_LIPOOXYGENASES_LOX	27	0.579175	1.60261	0.0151412	0.0264779		WP_NUCLEOTIDE_EXCISION_REPAIR_IN_XERODERMA_PIGMENTOSUM	58	0.499536	1.6827	0.00306329	0.00469504		WP_GASTRIN_SIGNALING_PATHWAY	108	0.441286	1.52037	0.0104639	0.0178248		WP_EDA_SIGNALING_IN_HAIR_FOLLICLE_DEVELOPMENT	12	0.655677	1.4457	0.0474359	0.0945531
WP_PROTEASOME_DEGRADATION	56	0.496225	1.53084	0.0144125	0.0239205		WP_HIPPOYAP_SIGNALING_PATHWAY	22	0.597906	1.56827	0.0165165	0.0287284		WP_NUCLEOTIDEBINDING_OLIGOMERIZATION_DOMAIN_NOD_PATHWAY	38	0.569939	1.75242	0.00325554	0.00494894		WP_NUCLEOTIDE_GPCRS	11	0.713854	1.60367	0.0109496	0.0185524		WP_TGFBETA_RECEPTOR_SIGNALING_IN_SKELETAL_DYSPLASIAS	56	0.488495	1.35552	0.0479167	0.095006
WP_OSTEOCLAST_SIGNALING	13	0.68623	1.62196	0.0145682	0.0240516		WP_PREIMPLANTATION_EMBRYO	43	0.510346	1.54375	0.0174605	0.0302089		WP_NUCLEOTIDE_EXCISION_REPAIR	44	0.533443	1.71	0.00326443	0.00494894		WP_OVERLAP_BETWEEN_SIGNAL_TRANSDUCTION_PATHWAYS_CONTRIBUTING_TO_LMNA_LAMINOPATHIES	55	0.504866	1.57265	0.0111919	0.0188621		WP_SREBF_AND_MIR33_IN_CHOLESTEROL_AND_LIPID_HOMEOSTASIS	16	-0.468884	-1.4121	0.0488243	0.0962962
WP_NETRINUNC5B_SIGNALING_PATHWAY	48	0.515173	1.55309	0.0151237	0.0248032		WP_NANOMATERIAL_INDUCED_APOPTOSIS	20	0.603757	1.54561	0.0185115	0.0318577		WP_HOSTPATHOGEN_INTERACTION_OF_HUMAN_CORONAVIRUSES_INTERFERON_INDUCTION	33	0.581621	1.73506	0.00338096	0.00509789		WP_RAC1PAK1P38MMP2_PATHWAY	68	0.479542	1.54179	0.0118751	0.0199076
WP_ARYL_HYDROCARBON_RECEPTOR_PATHWAY_WP2586	43	0.531284	1.5712	0.0151816	0.0248032		WP_OSTEOCLAST_SIGNALING	13	0.680584	1.60947	0.0186173	0.0318712		WP_CANONICAL_AND_NONCANONICAL_TGFB_SIGNALING	17	0.687076	1.76451	0.00339924	0.00509789		WP_IL7_SIGNALING_PATHWAY	24	0.612706	1.63939	0.012298	0.0205079
WP_NOTCH1_REGULATION_OF_ENDOTHELIAL_CELL_CALCIFICATION	16	0.658978	1.60964	0.0159179	0.0258715		WP_ARYL_HYDROCARBON_RECEPTOR_PATHWAY_WP2586	43	0.506766	1.53293	0.0189871	0.0323341		WP_RAS_AND_BRADYKININ_PATHWAYS_IN_COVID19	24	0.635435	1.76071	0.00345622	0.00514137		WP_PROTEASOME_DEGRADATION	56	0.49048	1.53571	0.0129396	0.0214649
WP_MIRNAS_INVOLVED_IN_DNA_DAMAGE_RESPONSE	15	0.646121	1.56977	0.0166806	0.0269714		WP_NEURAL_CREST_CELL_MIGRATION_DURING_DEVELOPMENT	38	0.531785	1.57317	0.0191582	0.0324555		WP_INTERFERON_TYPE_I_SIGNALING_PATHWAYS	52	0.509639	1.69499	0.00348076	0.00514137		WP_SMALL_LIGAND_GPCRS	18	0.629129	1.57336	0.0130594	0.0215508
WP_T_CELL_RECEPTOR_AND_COSTIMULATORY_SIGNALING	28	0.567613	1.55671	0.0170183	0.0273763		WP_T_CELL_RECEPTOR_AND_COSTIMULATORY_SIGNALING	28	0.551492	1.52947	0.0200619	0.0337773		WP_ANDROGEN_RECEPTOR_SIGNALING_PATHWAY	83	0.470621	1.6634	0.00348352	0.00514137		WP_GENES_CONTROLLING_NEPHROGENESIS	41	0.524136	1.55188	0.0133578	0.0219292
WP_COPPER_HOMEOSTASIS	52	0.500205	1.52983	0.0174066	0.027858		WP_MALE_INFERTILITY	119	0.414566	1.42919	0.0201462	0.0337773		WP_MAMMARY_GLAND_DEVELOPMENT_PATHWAY_INVOLUTION_STAGE_4_OF_4	10	0.7866	1.72885	0.00421148	0.00618306		WP_ALANINE_AND_ASPARTATE_METABOLISM	10	-0.694659	-1.75997	0.0135655	0.0221553
WP_APOPTOSIS_MODULATION_BY_HSP70	19	0.621889	1.57214	0.0177518	0.0282662		WP_REGULATION_OF_WNT_BCATENIN_SIGNALING_BY_SMALL_MOLECULE_COMPOUNDS	16	0.653624	1.63673	0.0204781	0.0341579		WP_EBSTEINBARR_VIRUS_LMP1_SIGNALING	21	0.64312	1.72035	0.00426837	0.00623377		WP_EICOSANOID_METABOLISM_VIA_LIPOOXYGENASES_LOX	27	0.559207	1.54694	0.0137374	0.022321
WP_EICOSANOID_METABOLISM_VIA_LIPOOXYGENASES_LOX	27	0.573221	1.55335	0.0179411	0.028287		WP_FLUOROPYRIMIDINE_ACTIVITY	33	0.533787	1.5334	0.0207991	0.0345162		WP_EICOSANOID_METABOLISM_VIA_LIPOOXYGENASES_LOX	27	0.604507	1.71904	0.00444299	0.006455		WP_T_CELL_RECEPTOR_AND_COSTIMULATORY_SIGNALING	28	0.567966	1.58259	0.014642	0.0236656
WP_MALE_INFERTILITY	119	0.418192	1.42744	0.017964	0.028287		WP_LEUKOCYTEINTRINSIC_HIPPO_PATHWAY_FUNCTIONS	33	0.529893	1.52221	0.0219875	0.0363032		WP_GPCRS_CLASS_C_METABOTROPIC_GLUTAMATE_PHEROMONE	14	-0.692163	-1.84142	0.00449842	0.00650167		WP_INTERFERON_TYPE_I_SIGNALING_PATHWAYS	52	0.477984	1.48088	0.0147702	0.0236656
WP_SPLICING_FACTOR_NOVA_REGULATED_SYNAPTIC_PROTEINS	41	-0.41867	-1.56342	0.0180353	0.028287		WP_NEUROINFLAMMATION_AND_GLUTAMATERGIC_SIGNALING	138	-0.293535	-1.32862	0.0226089	0.0371406		WP_LNCRNA_IN_CANONICAL_WNT_SIGNALING_AND_COLORECTAL_CANCER	90	0.436967	1.56669	0.00466195	0.00670329		WP_DNA_IRDOUBLE_STRAND_BREAKS_AND_CELLULAR_RESPONSE_VIA_ATM	53	0.485533	1.50611	0.014789	0.0236656
WP_REGULATION_OF_WNT_BCATENIN_SIGNALING_BY_SMALL_MOLECULE_COMPOUNDS	16	0.65527	1.60058	0.0182067	0.0284137		WP_DNA_MISMATCH_REPAIR	23	0.574947	1.53438	0.0232431	0.0378937		WP_MYD88_DISTINCT_INPUTOUTPUT_PATHWAY	17	0.670639	1.72229	0.00495314	0.00708546		WP_IL6_SIGNALING_PATHWAY	41	0.520937	1.54241	0.0151389	0.0241037
WP_BREAST_CANCER_PATHWAY	142	0.409038	1.41234	0.0194359	0.030116		WP_DNA_DAMAGE_RESPONSE_ONLY_ATM_DEPENDENT	106	0.411244	1.39485	0.0233003	0.0378937		WP_TRYPTOPHAN_CATABOLISM_LEADING_TO_NAD_PRODUCTION	15	0.689753	1.71458	0.00501252	0.00713383		WP_BASE_EXCISION_REPAIR	31	0.559429	1.59296	0.0152963	0.0242089
WP_NEURAL_CREST_CELL_MIGRATION_IN_CANCER	41	0.522938	1.53597	0.0194895	0.030116		WP_EBSTEINBARR_VIRUS_LMP1_SIGNALING	21	0.589331	1.53032	0.0242357	0.0392188		WP_OSTEOCLAST_SIGNALING	13	0.724988	1.72161	0.00563578	0.00798014		WP_TP53_NETWORK	18	0.622918	1.55783	0.0153578	0.0242089
WP_IMMUNE_RESPONSE_TO_TUBERCULOSIS	23	0.603381	1.58288	0.0204568	0.0314178		WP_SPLICING_FACTOR_NOVA_REGULATED_SYNAPTIC_PROTEINS	41	-0.412013	-1.4832	0.024982	0.0400521		WP_DEVELOPMENT_OF_URETERIC_COLLECTION_SYSTEM	59	0.493601	1.6695	0.00635974	0.00895976		WP_DNA_DAMAGE_RESPONSE_ONLY_ATM_DEPENDENT	106	0.40776	1.40266	0.0154975	0.0243082
WP_NANOPARTICLE_TRIGGERED_REGULATED_NECROSIS	12	0.689443	1.60987	0.0205323	0.0314178		WP_DEVELOPMENT_OF_URETERIC_COLLECTION_SYSTEM	59	0.469014	1.48065	0.0249969	0.0400521		WP_CHROMOSOMAL_AND_MICROSATELLITE_INSTABILITY_IN_COLORECTAL_CANCER	73	0.457841	1.58653	0.0064188	0.008971		WP_PRADERWILLI_AND_ANGELMAN_SYNDROME	52	-0.402963	-1.4911	0.0162989	0.0253151
WP_PHOTODYNAMIC_THERAPYINDUCED_NFE2L2_NRF2_SURVIVAL_SIGNALING	23	0.601394	1.57767	0.020854	0.0317552		WP_OXIDATIVE_DAMAGE_RESPONSE	40	0.515931	1.54002	0.0256032	0.0408224		WP_MITOCHONDRIAL_IMMUNE_RESPONSE_TO_SARSCOV2	27	0.59561	1.69374	0.00643204	0.008971		WP_NCRNAS_INVOLVED_IN_STAT3_SIGNALING_IN_HEPATOCELLULAR_CARCINOMA	13	0.682747	1.60459	0.0162992	0.0253151
WP_PLURIPOTENT_STEM_CELL_DIFFERENTIATION_PATHWAY	41	0.519842	1.52688	0.0209744	0.0317842		WP_SUDDEN_INFANT_DEATH_SYNDROME_SIDS_SUSCEPTIBILITY_PATHWAYS	150	-0.276565	-1.24754	0.026071	0.0413656		WP_GLYCOSYLATION_AND_RELATED_CONGENITAL_DEFECTS	24	0.617965	1.71231	0.00656421	0.00906469		WP_BLOOD_CLOTTING_CASCADE	16	0.648343	1.57839	0.0171558	0.0265156
WP_INTERACTIONS_BETWEEN_LOXL4_AND_OXIDATIVE_STRESS_PATHWAY	18	0.629568	1.58946	0.0215662	0.0324917		WP_NEURAL_CREST_CELL_MIGRATION_IN_CANCER	41	0.501808	1.50476	0.0266899	0.042066		WP_UNFOLDED_PROTEIN_RESPONSE	24	0.617601	1.7113	0.00656421	0.00906469		WP_INTERACTIONS_OF_NATURAL_KILLER_CELLS_IN_PANCREATIC_CANCER	24	0.60082	1.60759	0.0173797	0.0267311
WP_GLYCOSYLATION_AND_RELATED_CONGENITAL_DEFECTS	24	0.56967	1.50723	0.0216484	0.0324917		WP_VITAMIN_D_IN_INFLAMMATORY_DISEASES	22	0.581088	1.52416	0.0267712	0.042066		WP_MRNA_PROCESSING	124	0.406491	1.51607	0.00685464	0.00941913		WP_EBSTEINBARR_VIRUS_LMP1_SIGNALING	21	0.600015	1.54642	0.0182575	0.0279456
WP_MECHANOREGULATION_AND_PATHOLOGY_OF_YAPTAZ_VIA_HIPPO_AND_NONHIPPO_MECHANISMS	43	0.513924	1.51986	0.0220065	0.0328719		WP_GLYCOSYLATION_AND_RELATED_CONGENITAL_DEFECTS	24	0.574513	1.54819	0.0281509	0.0440214		WP_CHOLESTEROL_BIOSYNTHESIS_PATHWAY	15	-0.649171	-1.78041	0.00741581	0.0101403		WP_ATM_SIGNALING_PATHWAY	37	0.525058	1.53451	0.0185051	0.0281884
WP_FLUOROPYRIMIDINE_ACTIVITY	33	0.538737	1.52593	0.0225048	0.0334568		WP_TRYPTOPHAN_CATABOLISM_LEADING_TO_NAD_PRODUCTION	15	0.637022	1.56826	0.0290641	0.045232		WP_NEURAL_CREST_CELL_MIGRATION_DURING_DEVELOPMENT	38	0.543889	1.67232	0.00750367	0.0102104		WP_NEURAL_CREST_CELL_MIGRATION_IN_CANCER	41	0.514655	1.52381	0.0194925	0.0293421
WP_AEROBIC_GLYCOLYSIS	12	0.684605	1.59857	0.0230187	0.0340594		WP_NCRNAS_INVOLVED_IN_WNT_SIGNALING_IN_HEPATOCELLULAR_CARCINOMA	82	0.4243	1.38632	0.0317647	0.0491995		WP_SEROTONIN_AND_ANXIETYRELATED_EVENTS	13	-0.6889	-1.79357	0.00776263	0.0105115		WP_ARYL_HYDROCARBON_RECEPTOR_PATHWAY_WP2586	43	0.503613	1.5056	0.0195097	0.0293421
WP_PYRIMIDINE_METABOLISM	81	0.442855	1.4348	0.0240756	0.0354561		WP_NUCLEOTIDE_EXCISION_REPAIR_IN_XERODERMA_PIGMENTOSUM	58	0.453767	1.42731	0.032767	0.0504056		WP_FLUOROPYRIMIDINE_ACTIVITY	33	0.556564	1.66031	0.00791744	0.0106303		WP_GPCRS_CLASS_A_RHODOPSINLIKE	189	-0.277394	-1.26907	0.0195403	0.0293421
WP_SMALL_LIGAND_GPCRS	18	0.623638	1.57449	0.0248524	0.036429		WP_MECP2_AND_ASSOCIATED_RETT_SYNDROME	70	-0.343017	-1.39109	0.0330048	0.0504056		WP_TNFALPHA_SIGNALING_PATHWAY	92	0.420287	1.51153	0.00792656	0.0106303		WP_OSTEOPONTIN_SIGNALING	12	0.680402	1.57171	0.0197249	0.0294796
WP_HOSTPATHOGEN_INTERACTION_OF_HUMAN_CORONAVIRUSES_INTERFERON_INDUCTION	33	0.535989	1.51815	0.0251523	0.0366972		WP_MICRORNAS_IN_CARDIOMYOCYTE_HYPERTROPHY	81	0.42283	1.38138	0.0330189	0.0504056		WP_SMALL_LIGAND_GPCRS	18	0.658094	1.71463	0.00802117	0.0107057		WP_NANOPARTICLE_TRIGGERED_REGULATED_NECROSIS	12	0.679882	1.5705	0.0203716	0.0303032
WP_SUDDEN_INFANT_DEATH_SYNDROME_SIDS_SUSCEPTIBILITY_PATHWAYS	150	-0.27201	-1.25832	0.0255011	0.0370338		WP_MECHANOREGULATION_AND_PATHOLOGY_OF_YAPTAZ_VIA_HIPPO_AND_NONHIPPO_MECHANISMS	43	0.483387	1.4622	0.0331633	0.0504056		WP_INTERACTIONS_BETWEEN_LOXL4_AND_OXIDATIVE_STRESS_PATHWAY	18	0.656893	1.7115	0.00827784	0.0109786		WP_NONSMALL_CELL_LUNG_CANCER	71	0.43442	1.40266	0.0208346	0.0307445
WP_OLIGODENDROCYTE_SPECIFICATION_AND_DIFFERENTIATION_LEADING_TO_MYELIN_COMPONENTS_FOR_CNS	29	-0.438276	-1.51107	0.0256503	0.0370788		WP_BLOOD_CLOTTING_CASCADE	16	0.62513	1.56538	0.0339079	0.0512976		WP_NANOPARTICLE_TRIGGERED_REGULATED_NECROSIS	12	0.718199	1.67765	0.00833533	0.0109786		WP_HIPPOMERLIN_SIGNALING_DYSREGULATION	112	0.413251	1.43025	0.0208624	0.0307445
WP_CANCER_IMMUNOTHERAPY_BY_CTLA4_BLOCKADE	13	0.663134	1.56738	0.0259577	0.037351		WP_ARRHYTHMOGENIC_RIGHT_VENTRICULAR_CARDIOMYOPATHY	73	0.428401	1.38674	0.0341176	0.051376		WP_BREAST_CANCER_PATHWAY	142	0.382063	1.44036	0.00834372	0.0109786		WP_TRYPTOPHAN_METABOLISM	37	0.521671	1.52461	0.0210565	0.030887
WP_MEVALONATE_ARM_OF_CHOLESTEROL_BIOSYNTHESIS_PATHWAY	12	-0.627396	-1.71274	0.0278154	0.0398413		WP_QUERCETIN_AND_NFKB_AP1_INDUCED_APOPTOSIS	16	0.623575	1.56149	0.0343344	0.0514641		WP_BASE_EXCISION_REPAIR	31	0.573418	1.69706	0.00851233	0.0111479		WP_OVARIAN_INFERTILITY	28	0.54965	1.53155	0.0222218	0.032446
WP_ARRHYTHMOGENIC_RIGHT_VENTRICULAR_CARDIOMYOPATHY	73	0.442588	1.41435	0.0283768	0.0404608		WP_AEROBIC_GLYCOLYSIS	12	0.662588	1.5412	0.0355444	0.0527913		WP_HOMOLOGOUS_RECOMBINATION	12	0.715258	1.67078	0.00872301	0.0113704		WP_HYPERTROPHY_MODEL	18	0.60676	1.51742	0.023728	0.0344497
WP_MICRORNAS_IN_CARDIOMYOCYTE_HYPERTROPHY	81	0.431838	1.39911	0.0291153	0.0413259		WP_NANOPARTICLE_TRIGGERED_REGULATED_NECROSIS	12	0.661408	1.53845	0.0355444	0.0527913		WP_NEURAL_CREST_CELL_MIGRATION_IN_CANCER	41	0.521425	1.64717	0.00915683	0.0118803		WP_IL5_SIGNALING_PATHWAY	37	0.519694	1.51883	0.0238115	0.0344497
WP_FERROPTOSIS	63	0.463712	1.45324	0.0298944	0.0419371		WP_HEDGEHOG_SIGNALING_PATHWAY_WP47	15	0.627626	1.54513	0.0363372	0.0532706		WP_PREIMPLANTATION_EMBRYO	43	0.513001	1.63398	0.00933387	0.012054		WP_BRAINDERIVED_NEUROTROPHIC_FACTOR_BDNF_SIGNALING_PATHWAY	142	-0.297436	-1.30511	0.0242153	0.0347289
WP_STING_PATHWAY_IN_KAWASAKILIKE_DISEASE_AND_COVID19	19	0.603625	1.52597	0.0299043	0.0419371		WP_LEPTININSULIN_SIGNALING_OVERLAP	15	0.626891	1.54332	0.0363372	0.0532706		WP_NRF2_PATHWAY	122	0.39723	1.47805	0.0096323	0.0123228		WP_INFLUENCE_OF_LAMINOPATHIES_ON_WNT_SIGNALING	34	0.534743	1.53215	0.0242237	0.0347289
WP_EBSTEINBARR_VIRUS_LMP1_SIGNALING	21	0.595808	1.53026	0.029947	0.0419371		WP_TOLLLIKE_RECEPTOR_SIGNALING_RELATED_TO_MYD88	30	0.531758	1.49279	0.0364372	0.0532706		WP_TLR4_SIGNALING_AND_TOLERANCE	26	0.57008	1.61076	0.00966299	0.0123228		WP_MIRNA_REGULATION_OF_P53_PATHWAY_IN_PROSTATE_CANCER	24	0.586935	1.57044	0.0247174	0.035277
WP_CYTOSOLIC_DNASENSING_PATHWAY	57	0.473733	1.46556	0.0302461	0.0421111		WP_NCRNAS_INVOLVED_IN_STAT3_SIGNALING_IN_HEPATOCELLULAR_CARCINOMA	13	0.653357	1.54509	0.0365222	0.0532706		WP_CLEAR_CELL_RENAL_CELL_CARCINOMA_PATHWAYS	82	0.434013	1.52862	0.00967457	0.0123228		WP_RENINANGIOTENSINALDOSTERONE_SYSTEM_RAAS	34	-0.42727	-1.47407	0.0259488	0.0368685
WP_OVARIAN_INFERTILITY	28	0.549038	1.50577	0.0303398	0.0421111		WP_EPO_RECEPTOR_SIGNALING	26	0.545549	1.49184	0.0367347	0.0533413		WP_EXTRACELLULAR_VESICLEMEDIATED_SIGNALING_IN_RECIPIENT_CELLS	28	0.574414	1.6556	0.0100439	0.0126993		WP_OSTEOCLAST_SIGNALING	13	0.662952	1.55806	0.0262511	0.0371314
WP_HEAD_AND_NECK_SQUAMOUS_CELL_CARCINOMA	72	0.454264	1.44586	0.0304825	0.0421229		WP_PATHWAYS_OF_NUCLEIC_ACID_METABOLISM_AND_INNATE_IMMUNE_SENSING	13	0.642023	1.51828	0.0372578	0.0538604		WP_G_PROTEIN_SIGNALING_PATHWAYS	88	-0.377779	-1.53965	0.0100612	0.0126993		WP_EDA_SIGNALING_IN_HAIR_FOLLICLE_DEVELOPMENT	12	0.670411	1.54863	0.0266465	0.0375233
WP_ELECTRON_TRANSPORT_CHAIN_OXPHOS_SYSTEM_IN_MITOCHONDRIA	81	-0.325862	-1.37964	0.0314289	0.0431171		WP_MEVALONATE_ARM_OF_CHOLESTEROL_BIOSYNTHESIS_PATHWAY	12	-0.615655	-1.56568	0.0384505	0.0553386		WP_NONSMALL_CELL_LUNG_CANCER	71	0.454691	1.57484	0.0101307	0.0127294		WP_SARS_CORONAVIRUS_AND_INNATE_IMMUNITY	17	0.615559	1.51756	0.02774	0.0388903
WP_TLR4_SIGNALING_AND_TOLERANCE	26	0.558491	1.50579	0.0314769	0.0431171		WP_ONECARBON_METABOLISM_AND_RELATED_PATHWAYS	47	0.468414	1.42841	0.0388471	0.0556065		WP_OXIDATIVE_STRESS_RESPONSE	30	0.568529	1.66537	0.010213	0.0127753		WP_MALE_INFERTILITY	119	0.402707	1.39977	0.0287356	0.0401086
WP_LEPTIN_SIGNALING_PATHWAY	74	0.440016	1.40478	0.0330673	0.0449294		WP_IL3_SIGNALING_PATHWAY	45	0.482985	1.46149	0.0389786	0.0556065		WP_SPLICING_FACTOR_NOVA_REGULATED_SYNAPTIC_PROTEINS	41	-0.469756	-1.64718	0.0103051	0.0128329		WP_CHOLESTEROL_METABOLISM_WITH_BLOCH_AND_KANDUTSCHRUSSELL_PATHWAYS	45	-0.412379	-1.49449	0.029616	0.0411562
WP_PKCGAMMA_CALCIUM_SIGNALING_PATHWAY_IN_ATAXIA	22	-0.517802	-1.69263	0.0330865	0.0449294		WP_PANCREATIC_ADENOCARCINOMA_PATHWAY	86	0.411624	1.35376	0.039953	0.0567478		WP_SUDDEN_INFANT_DEATH_SYNDROME_SIDS_SUSCEPTIBILITY_PATHWAYS	150	-0.318462	-1.38708	0.0104072	0.0129025		WP_NRF2_PATHWAY	122	0.389221	1.35925	0.0307868	0.0425963
WP_BLOOD_CLOTTING_CASCADE	16	0.634788	1.55056	0.0332476	0.0449537		WP_ALPHA_6_BETA_4_SIGNALING_PATHWAY	32	0.520196	1.47786	0.0402145	0.0568708		WP_STING_PATHWAY_IN_KAWASAKILIKE_DISEASE_AND_COVID19	19	0.61864	1.63424	0.0109316	0.0134927		WP_HEAD_AND_NECK_SQUAMOUS_CELL_CARCINOMA	72	0.434555	1.409	0.0310174	0.0427287
WP_CHROMOSOMAL_AND_MICROSATELLITE_INSTABILITY_IN_COLORECTAL_CANCER	73	0.445473	1.42357	0.0339601	0.0457199		WP_EICOSANOID_METABOLISM_VIA_CYCLOOXYGENASES_COX	28	0.537331	1.49019	0.0404313	0.0569299		WP_OVARIAN_INFERTILITY	28	0.569627	1.6418	0.0110298	0.0135539		WP_TRANSCRIPTIONAL_CASCADE_REGULATING_ADIPOGENESIS	13	0.653681	1.53627	0.0318917	0.0437429
WP_QUERCETIN_AND_NFKB_AP1_INDUCED_APOPTOSIS	16	0.625265	1.52729	0.0347705	0.0465036		WP_NUCLEOTIDE_EXCISION_REPAIR	44	0.472386	1.43139	0.0420918	0.0590126		WP_NEUROINFLAMMATION_AND_GLUTAMATERGIC_SIGNALING	138	-0.331249	-1.42871	0.011195	0.0136966		WP_NONALCOHOLIC_FATTY_LIVER_DISEASE	142	0.383218	1.35307	0.0327684	0.0447517
WP_TOLLLIKE_RECEPTOR_SIGNALING_RELATED_TO_MYD88	30	0.537541	1.49406	0.0348387	0.0465036		WP_BASE_EXCISION_REPAIR	31	0.515985	1.45468	0.0434783	0.0606947		WP_ANGIOGENESIS	24	0.600339	1.66347	0.0114076	0.0138461		WP_IL1_SIGNALING_PATHWAY	54	0.465068	1.44468	0.033419	0.0454444
WP_MAMMARY_GLAND_DEVELOPMENT_PATHWAY_PREGNANCY_AND_LACTATION_STAGE_3_OF_4	29	0.52884	1.46514	0.0358974	0.0477138		WP_NETRINUNC5B_SIGNALING_PATHWAY	48	0.461403	1.41688	0.0447205	0.0621621		WP_OVERLAP_BETWEEN_SIGNAL_TRANSDUCTION_PATHWAYS_CONTRIBUTING_TO_LMNA_LAMINOPATHIES	55	0.476991	1.6008	0.0114485	0.0138461		WP_LEPTIN_SIGNALING_PATHWAY	74	0.436907	1.42793	0.0340858	0.046153
WP_DRUG_INDUCTION_OF_BILE_ACID_PATHWAY	14	0.638437	1.52529	0.0364146	0.0481969		WP_HOSTPATHOGEN_INTERACTION_OF_HUMAN_CORONAVIRUSES_MAPK_SIGNALING	36	0.496171	1.44861	0.0456323	0.0631536		WP_COHESIN_COMPLEX_CORNELIA_DE_LANGE_SYNDROME	30	0.563521	1.6507	0.0114662	0.0138461		WP_HEPATOCYTE_GROWTH_FACTOR_RECEPTOR_SIGNALING	34	0.521026	1.49285	0.0342333	0.0461555
WP_NUCLEOTIDE_GPCRS	11	0.684902	1.55257	0.0366714	0.0483329		WP_EXTRACELLULAR_VESICLEMEDIATED_SIGNALING_IN_RECIPIENT_CELLS	28	0.528089	1.46456	0.0458221	0.0631536		WP_CELLTYPE_DEPENDENT_SELECTIVITY_OF_CCK2R_SIGNALING	13	-0.669622	-1.74337	0.0119412	0.0143576		WP_NICOTINE_EFFECT_ON_DOPAMINERGIC_NEURONS	20	-0.519649	-1.58431	0.0347028	0.0464073
WP_ANGIOGENESIS	24	0.567322	1.50102	0.0369881	0.0485464		WP_ENDODERM_DIFFERENTIATION	133	0.378358	1.31599	0.0463065	0.0635519		WP_METABOLIC_REPROGRAMMING_IN_COLON_CANCER	41	0.510349	1.61218	0.0122299	0.0146417		WP_OXIDATIVE_STRESS_RESPONSE	30	0.521432	1.46998	0.034713	0.0464073
WP_HAIR_FOLLICLE_DEVELOPMENT_CYTODIFFERENTIATION_PART_3_OF_3	72	0.435798	1.38709	0.0378007	0.0494062		WP_PRADERWILLI_AND_ANGELMAN_SYNDROME	52	-0.349727	-1.33344	0.0472248	0.0645398		WP_MFAP5_EFFECT_ON_PERMEABILITY_AND_MOTILITY_OF_ENDOTHELIAL_CELLS_VIA_CYTOSKELETON_REARRANGEMENT	16	0.64326	1.62407	0.0130488	0.0155552		WP_MICRORNAS_IN_CARDIOMYOCYTE_HYPERTROPHY	81	0.429053	1.41749	0.0367647	0.0489437
WP_H19_ACTION_RBE2F1_SIGNALING_AND_CDKBETACATENIN_ACTIVITY	13	0.645353	1.52535	0.038674	0.0503379		WP_FERROPTOSIS	63	0.429441	1.3678	0.0492788	0.0670034		WP_IL7_SIGNALING_PATHWAY	24	0.597289	1.65501	0.0131932	0.0156605		WP_CHROMOSOMAL_AND_MICROSATELLITE_INSTABILITY_IN_COLORECTAL_CANCER	73	0.423502	1.37878	0.0382244	0.0506741
WP_INTERFERON_TYPE_I_SIGNALING_PATHWAYS	52	0.475202	1.45336	0.0393795	0.0510443		WP_MITOCHONDRIAL_IMMUNE_RESPONSE_TO_SARSCOV2	27	0.524379	1.45098	0.0495979	0.0670034		WP_ENDODERM_DIFFERENTIATION	133	0.381183	1.42776	0.0139811	0.0165254		WP_NOTCH1_REGULATION_OF_ENDOTHELIAL_CELL_CALCIFICATION	16	0.615172	1.49764	0.0384615	0.050776
WP_DNA_MISMATCH_REPAIR	23	0.564434	1.48071	0.0396301	0.0511415		WP_NOTCH1_REGULATION_OF_ENDOTHELIAL_CELL_CALCIFICATION	16	0.603587	1.51144	0.0496454	0.0670034		WP_AEROBIC_GLYCOLYSIS	12	0.693682	1.62038	0.0144154	0.0169668		WP_NETRINUNC5B_SIGNALING_PATHWAY	48	0.463294	1.41577	0.0387097	0.0508915
WP_MYD88_DISTINCT_INPUTOUTPUT_PATHWAY	17	0.605337	1.50383	0.0397805	0.0511415									WP_IL6_SIGNALING_PATHWAY	41	0.505847	1.59796	0.0146046	0.0170533		WP_ALPHA_6_BETA_4_SIGNALING_PATHWAY	32	0.510599	1.45248	0.0399467	0.0523009
WP_NONSMALL_CELL_LUNG_CANCER	71	0.436541	1.38609	0.0404624	0.0518058									WP_HEPATOCYTE_GROWTH_FACTOR_RECEPTOR_SIGNALING	34	0.532426	1.59979	0.0146112	0.0170533		WP_IL9_SIGNALING_PATHWAY	15	0.614825	1.49031	0.0411932	0.0537108
WP_HAIR_FOLLICLE_DEVELOPMENT_ORGANOGENESIS_PART_2_OF_3	31	0.513385	1.44435	0.0407125	0.0519141									WP_COPPER_HOMEOSTASIS	52	0.469449	1.56133	0.0147358	0.0171272		WP_UNFOLDED_PROTEIN_RESPONSE	24	0.56569	1.51359	0.0414677	0.0538471
WP_OXIDATIVE_DAMAGE_RESPONSE	40	0.493452	1.44254	0.0428397	0.0544054									WP_GLUTATHIONE_METABOLISM	17	0.626087	1.60788	0.0150393	0.0174074		WP_B_CELL_RECEPTOR_SIGNALING_PATHWAY	96	0.407965	1.38372	0.0431739	0.0557054
WP_BRAINDERIVED_NEUROTROPHIC_FACTOR_BDNF_SIGNALING_PATHWAY	142	-0.263381	-1.22567	0.0434883	0.0550064									WP_MECHANOREGULATION_AND_PATHOLOGY_OF_YAPTAZ_VIA_HIPPO_AND_NONHIPPO_MECHANISMS	43	0.495209	1.57731	0.0152204	0.0175441		WP_PREIMPLANTATION_EMBRYO	43	0.463296	1.38507	0.0432503	0.0557054
WP_INFLUENCE_OF_LAMINOPATHIES_ON_WNT_SIGNALING	34	0.509579	1.45253	0.0445545	0.0561286									WP_NONALCOHOLIC_FATTY_LIVER_DISEASE	142	0.366051	1.37999	0.0173797	0.0199507		WP_AEROBIC_GLYCOLYSIS	12	0.643523	1.48652	0.0446686	0.0572991
WP_TP53_NETWORK	18	0.592593	1.49611	0.045082	0.056566									WP_KIT_RECEPTOR_SIGNALING_PATHWAY	58	0.452669	1.52483	0.0175025	0.0200093		WP_HOMOLOGOUS_RECOMBINATION	12	0.641382	1.48157	0.0489914	0.0625908
WP_UNFOLDED_PROTEIN_RESPONSE	24	0.558788	1.47844	0.0462351	0.0577818									WP_NAD_BIOSYNTHETIC_PATHWAYS	21	0.587128	1.57057	0.0182796	0.0208125		WP_PHOTODYNAMIC_THERAPYINDUCED_NFE2L2_NRF2_SURVIVAL_SIGNALING	23	0.553184	1.46286	0.0497925	0.0633589
WP_EICOSANOID_METABOLISM_VIA_CYCLOOXYGENASES_COX	28	0.522193	1.43215	0.0488432	0.060799									WP_FACTORS_AND_PATHWAYS_AFFECTING_INSULINLIKE_GROWTH_FACTOR_IGF1AKT_SIGNALING	37	0.507069	1.54634	0.0194343	0.0220372
														WP_QUERCETIN_AND_NFKB_AP1_INDUCED_APOPTOSIS	16	0.629262	1.58873	0.0200252	0.0226153
														WP_ALPHA_6_BETA_4_SIGNALING_PATHWAY	32	0.537973	1.59644	0.020207	0.0227286
														WP_PKCGAMMA_CALCIUM_SIGNALING_PATHWAY_IN_ATAXIA	22	-0.538574	-1.63852	0.0210442	0.0235752
														WP_NUCLEOTIDE_METABOLISM	18	0.621207	1.61852	0.0217962	0.02432
														WP_NOVEL_INTRACELLULAR_COMPONENTS_OF_RIGILIKE_RECEPTOR_RLR_PATHWAY	53	0.453605	1.51782	0.0220934	0.0245534
														WP_IL1_SIGNALING_PATHWAY	54	0.456606	1.53074	0.0235268	0.0260426
														WP_HEREDITARY_LEIOMYOMATOSIS_AND_RENAL_CELL_CARCINOMA_PATHWAY	19	0.588439	1.55446	0.0242572	0.026745
														WP_NCRNAS_INVOLVED_IN_STAT3_SIGNALING_IN_HEPATOCELLULAR_CARCINOMA	13	0.660713	1.56898	0.0248478	0.0272883
														WP_H19_ACTION_RBE2F1_SIGNALING_AND_CDKBETACATENIN_ACTIVITY	13	0.658933	1.56475	0.0264089	0.028889
														WP_HOSTPATHOGEN_INTERACTION_OF_HUMAN_CORONAVIRUSES_APOPTOSIS	21	0.566662	1.51583	0.0273596	0.0298121
														WP_CANCER_IMMUNOTHERAPY_BY_CTLA4_BLOCKADE	13	0.654916	1.55521	0.0279777	0.0303669
														WP_NCRNAS_INVOLVED_IN_WNT_SIGNALING_IN_HEPATOCELLULAR_CARCINOMA	82	0.404577	1.42494	0.0284036	0.0307097
														WP_MIRNA_REGULATION_OF_P53_PATHWAY_IN_PROSTATE_CANCER	24	0.562825	1.55952	0.029606	0.0318862
														WP_ELECTRON_TRANSPORT_CHAIN_OXPHOS_SYSTEM_IN_MITOCHONDRIA	81	-0.349154	-1.40309	0.0304666	0.0326868
														WP_PDGF_PATHWAY	40	0.481181	1.51124	0.0307853	0.0329022
														WP_PATHOGENIC_ESCHERICHIA_COLI_INFECTION	53	0.435262	1.45644	0.0340364	0.0360375
														WP_INTRACELLULAR_TRAFFICKING_PROTEINS_INVOLVED_IN_CMT_NEUROPATHY	27	-0.492266	-1.56814	0.0340854	0.0360375
														WP_MALE_INFERTILITY	119	0.373184	1.38344	0.0341064	0.0360375
														WP_MIRNAS_INVOLVED_IN_DNA_DAMAGE_RESPONSE	15	0.617155	1.53412	0.034476	0.0362906
														WP_EGFR_TYROSINE_KINASE_INHIBITOR_RESISTANCE	83	0.406162	1.43557	0.0350879	0.0366717
														WP_REGULATION_OF_ACTIN_CYTOSKELETON	137	0.358492	1.3505	0.035101	0.0366717
														WP_HOSTPATHOGEN_INTERACTION_OF_HUMAN_CORONAVIRUSES_MAPK_SIGNALING	36	0.48441	1.4632	0.0354496	0.0368976
														WP_TYPE_2_PAPILLARY_RENAL_CELL_CARCINOMA	32	0.508028	1.50758	0.0360731	0.037407
														WP_BIOMARKERS_FOR_PYRIMIDINE_METABOLISM_DISORDERS	15	0.61329	1.52451	0.0365498	0.0376774
														WP_IL5_SIGNALING_PATHWAY	37	0.484319	1.47696	0.0366039	0.0376774
														WP_ALANINE_AND_ASPARTATE_METABOLISM	10	-0.692662	-1.67144	0.0370575	0.038004
														WP_MAMMARY_GLAND_DEVELOPMENT_PATHWAY_PREGNANCY_AND_LACTATION_STAGE_3_OF_4	29	0.521998	1.50653	0.0376506	0.0383605
														WP_RENINANGIOTENSINALDOSTERONE_SYSTEM_RAAS	34	-0.454324	-1.52063	0.0376802	0.0383605
														WP_GLYCOLYSIS_AND_GLUCONEOGENESIS	40	0.472178	1.48296	0.0379445	0.0384892
														WP_B_CELL_RECEPTOR_SIGNALING_PATHWAY	96	0.377966	1.37024	0.0401107	0.040539
														WP_DEVELOPMENT_OF_PULMONARY_DENDRITIC_CELLS_AND_MACROPHAGE_SUBSETS	12	0.668069	1.56055	0.0434028	0.0437079
														WP_CHOLESTEROL_METABOLISM_WITH_BLOCH_AND_KANDUTSCHRUSSELL_PATHWAYS	45	-0.42087	-1.51007	0.0437452	0.0438943
														WP_NETRINUNC5B_SIGNALING_PATHWAY	48	0.44835	1.46588	0.0441107	0.0441024
														WP_SARS_CORONAVIRUS_AND_INNATE_IMMUNITY	17	0.593638	1.52454	0.0454545	0.0452837
														WP_T_CELL_RECEPTOR_AND_COSTIMULATORY_SIGNALING	28	0.513598	1.48031	0.0465475	0.0462075
														WP_TRANSCRIPTION_COFACTORS_SKI_AND_SKIL_PROTEIN_PARTNERS	18	0.580876	1.51344	0.0482759	0.0477463
														WP_PRION_DISEASE_PATHWAY	33	0.483479	1.44228	0.0485762	0.0477463
														WP_IRON_METABOLISM_IN_PLACENTA	12	0.663019	1.54875	0.0486111	0.0477463
														WP_16P112_DISTAL_DELETION_SYNDROME	30	0.5062	1.48279	0.049356	0.0483078

## Sheet: Table S6
Drug	Targets	Target pathway	Type of gene set throughout GSEA
Embelin	XIAP	Apoptosis regulation	HALLMARK
PAC-1	Procaspase-3, Procaspase-7	Apoptosis regulation	HALLMARK
TW-37	BCL2, BCL-XL, MCL1	Apoptosis regulation	HALLMARK
Obatoclax Mesylate	BCL2, BCL-XL, BCL-W, MCL1	Apoptosis regulation	HALLMARK
A-443654	AKT1, AKT2, AKT3	PI3K/MTOR signaling	WIKI
PF-4708671	S6K1	PI3K/MTOR signaling	WIKI
AZD6482	PI3Kbeta	PI3K/MTOR signaling	WIKI
AZD8055	MTORC1, MTORC2	PI3K/MTOR signaling	WIKI
Rapamycin	MTORC1	PI3K/MTOR signaling	WIKI
JW-7-52-1	MTOR	PI3K/MTOR signaling	WIKI
Temsirolimus	MTOR	PI3K/MTOR signaling	WIKI
AKT inhibitor VIII	AKT1, AKT2, AKT3	PI3K/MTOR signaling	WIKI
MK-2206	AKT1, AKT2	PI3K/MTOR signaling	WIKI
